# Supplementary material for: Improving pan-genome annotation using whole genome multiple alignment
Source: BMC Bioinformatics. 2011 Jun 30;12:272. doi: 10.1186/1471-2105-12-272 (PMC3142524; doi:10.1186/1471-2105-12-272)
Supplement: Additional file 1 — Table S1: List of Nmen genomes. [file 1471-2105-12-272-S1.XLSX]

## Sheet: TablesS5.nmengenomes
	No. of contigs	Size (Mbp)
Alpha14	1	2.15
N1568	98	2.11
Z2491	1	2.18
53442	1	2.15
FAM18	1	2.19
ES14902	46	2.18
M6190	45	2.21
M01-240355	1	2.29
NZ-05/33	1	2.25
M0579	30	2.26
M01-240149	1	2.22
OX99-30304	126	2.16
M04-240196	1	2.25
M13399	45	2.26
M)1-240013	52	2.27
H44/76	1	2.24
CU385	46	2.25
MC58	1	2.27
961-5945	163	2.22
G2136	1	2.18
