# Supplementary material for: Improving pan-genome annotation using whole genome multiple alignment
Source: BMC Bioinformatics. 2011 Jun 30;12:272. doi: 10.1186/1471-2105-12-272 (PMC3142524; doi:10.1186/1471-2105-12-272)
Supplement: Additional file 2 — Table S2: List of genes found exclusively in whole genome alignment groups. [file 1471-2105-12-272-S2.XLSX]

## Sheet: TableS2.wgaonly
Gene	Group	Class	Numseqs	cluster_span	Description	has_blast_match	has_intragenome_matches	startfreq	stopfreq	frame	Caused by contig boundary	Notes
NMB_1520	C2175	CE2;CS2	20	522	meningitidisMC58 hypothetical protein	0	0	startfreq=1	stopfreq=1	0	0	wrong frame
NMCC_1502	C1982	CE2;CS2	20	546	meningitidis053442 conserved hypothetical protein	0	0	startfreq=1	stopfreq=1	0	0	wrong frame
NMB_1316	C2288	CE2;CS2	20	441	meningitidisMC58 hypothetical protein	0	0	startfreq=1	stopfreq=1	0	0	wrong frame
NMCC_1090	C1731	CE2;CM1;CS2	20	687	meningitidis053442 bacterioferritin A	0	0	startfreq=1	stopfreq=1	0	0
NMB_1245	C2041	CE2;CS2	20	336	meningitidisMC58 hypothetical protein	0	0	startfreq=1	stopfreq=1	0	0	wrong frame
NMB_1700	C1562	CE2;CM1;CS2	20	768	meningitidisMC58 hypothetical protein	0	0	startfreq=1	stopfreq=1	0	0
NMA1723	C2707	CE2;CS2	20	281	meningitidisZ2491 putative proline-rich repeat protein	0	0	startfreq=1	stopfreq=1	0	0	wrong frame
MENX_808	C7	CE2;CM1;CS2	18	296	meningitidisN1568 hypothetical protein	0	0	startfreq=1	stopfreq=1	0	0	deleted
NMO0774	C3362	CE2;CS2	16	61	meningitidisAlpha14 putative phage associated protein	0	0	startfreq=1	stopfreq=1	0	0	wrong frame
NMB_1778	C2566	CE2;CM1;CS2	16	365	meningitidisMC58 hypothetical protein	0	0	startfreq=1	stopfreq=1	0	0
NMB_0504	C79	CE2;CM1;CS2	15	8260	meningitidisMC58 hypothetical protein	0	0	startfreq=1	stopfreq=1	0	0
NMB_0505	C79	CE2;CM1;CS2	15	8260	meningitidisMC58 hypothetical protein	0	0	startfreq=1	stopfreq=1	0	0
MENX_B_47	C3088	CE2;CS2	14	264	meningitidisN1568 hypothetical protein	0	0	startfreq=1	stopfreq=1	0	0	wrong frame
NMO0857	C2131	CE2;CS2	13	445	meningitidisAlpha14 putative transposase (putative pseudogene)	0	0	startfreq=1	stopfreq=12	0	0
NMO1675	C2731	CE2;CS2	13	207	meningitidisAlpha14 hypothetical protein	0	0	startfreq=1	stopfreq=1	0	0	wrong frame
NMB_1776	C135	CE2;CM1;CS2	10	1907	meningitidisMC58 hemagglutinin/hemolysin family protein	0	0	startfreq=1	stopfreq=1	0	0	wrong frame
GNMES14902_2263	C2723	CE2;CS2	5	351	meningitidisES14902 hypothetical protein	0	0	startfreq=1	stopfreq=1	0	pmark	deleted
NMB_1406	C11	CE2;CM1;CS2	5	1322	meningitidisMC58 hypothetical protein	0	0	startfreq=1	stopfreq=1	frame=2,1	0
NMB_1600	C3104	CE2;CS2	4	258	meningitidisMC58 lipoprotein, putative	0	0	startfreq=1	stopfreq=1	0	0
NMA0095	C506	CE2;CS2	3	88	meningitidisZ2491 hypothetical protein NMA0095	0	0	startfreq=1	stopfreq=1	0	0
NMC0603	C1557	CE2;CS2	2	143	meningitidisFAM18 hypothetical protein	0	0	startfreq=1	stopfreq=1	0	0
GNMOX_2042	C3042	CE2;CS2	2	279	meningitidisOX9930304 hypothetical protein	0	0	startfreq=1	stopfreq=1	0	pmark
gnmgb013_B_10	C3042	CE2;CS2	2	134	meningitidisGB013 hypothetical protein	0	0	startfreq=1	stopfreq=1	0	0
MENX_2024	C193	CE2;CS2	21	535	meningitidisN1568 DNA topoisomerase 4 subunit B (Topoisomerase IV subunitB)	BMATCH	0	startfreq=	stopfreq=19	0	0
GNMOX_1176	C193	CE2;CS2	21	475	meningitidisOX9930304 DNA topoisomerase 4 subunit B (EC 5.99.1.-) (Topoisomerase IV subunitB).	BMATCH	0	startfreq=20	stopfreq=1	0	pmark
GNMM0579_000721	C73	CE2;CM1;CS2	20	393148	meningitidisM0579 DNA gyrase, A subunit	BMATCH	0	startfreq=20	stopfreq=20	0	0
NMO0059	C358	CE2;CM1;CS2	20	2969	meningitidisAlpha14 putative MafB alternative C-terminus	BMATCH	0	startfreq=1	stopfreq=1	0	0
MENX_1709	C2015	CE2;CM1;CS2	20	682	meningitidisN1568 flavodoxin-like fold family protein	BMATCH	0	startfreq=1	stopfreq=1	0	pmark
MENX_1792	C1804	CE2;CM1;CS2	20	698	meningitidisN1568 hypothetical protein	BMATCH	0	startfreq=1	stopfreq=1	0	pmark
MENX_2264	C1304	CE2;CM1;CS2	20	1239	meningitidisN1568 geranyltranstransferase (Farnesyl-diphosphate synthase)(FPP synthase)	BMATCH	0	startfreq=1	stopfreq=1	frame=1,0	pmark
MENX_1752	C2015	CE2;CM1;CS2	20	682	meningitidisN1568 flavodoxin-like fold family protein	BMATCH	0	startfreq=1	stopfreq=1	0	pmark
GNM9615945_73	C1781	CE2;CM1;CS2	20	486	meningitidis9615945 putative transposase	BMATCH	0	startfreq=1	stopfreq=20	0	0
GNM9615945_309	C92	CE2;CM1;CS2	20	2461	meningitidis9615945 ATP-dependent chaperone ClpB, truncation, C-terminal fragment	BMATCH	0	startfreq=1	stopfreq=1	frame=0,1	pmark
GNM9615945_362	C409	CE2;CM1;CS2	20	1296	meningitidis9615945 Succinate-semialdehyde dehydrogenase [NADP+] (EC 1.2.1.16) (SSDH).	BMATCH	0	startfreq=1	stopfreq=1	0	pmark
GNMM6190_000747	C126	CE2;CM1;CS2	20	2747	meningitidisM6190 lactoferrin-binding protein B	BMATCH	0	startfreq=1	stopfreq=1	0	pmark
GNM9615945_604	C342	CE2;CM1;CS2	20	1199931	meningitidis9615945 type I secretion membrane fusion protein, HlyD family	BMATCH	0	startfreq=20	stopfreq=1	0	pmark
GNMOX_2179	C101	CE2;CM1;CS2	20	2302	meningitidisOX9930304 DNA translocase ftsK, truncation, N-terminal fragment	BMATCH	0	startfreq=1	stopfreq=1	0	pmark
MENX_185	C306	CE2;CM1;CS2	20	200884	meningitidisN1568 chain A, Crystal Structure Of The Asymmetric Chaperonin Complex GroelGROES(ADP)7	BMATCH	0	startfreq=20	stopfreq=1	0	pmark
GNMM6190_001669	C1548	CE2;CM1;CS2	20	1377	meningitidisM6190 conserved hypothetical protein TIGR00294	BMATCH	0	startfreq=1	stopfreq=1	frame=1,0	pmark
GNMGB355_286	C358	CE2;CM1;CS2	20	4386	meningitidisM01240355 conserved hypothetical protein	BMATCH	0	startfreq=19	stopfreq=4	0	0
GNM9615945_20	C411	CE2;CS2	20	226	meningitidis9615945 hypothetical protein	BMATCH	0	startfreq=9	stopfreq=1	0	pmark
GNM9615945_1077	C115	CE2;CM1;CS2	20	2090	meningitidis9615945 Phenylalanyl-tRNA synthetase beta chain (EC 6.1.1.20) (Phenylalanine--tRNA ligase beta chain) (PheRS).	BMATCH	0	startfreq=1	stopfreq=1	0	pmark
GNMGB355_1346	C1669	CE2;CS1	20	230	meningitidisM01240355 pilin, truncation	BMATCH	0	startfreq=20	stopfreq=2	0	0
GNMM6190_000642	C140	CE2;CM1;CS2	20	2256	meningitidisM6190 nitric oxide reductase	BMATCH	0	startfreq=1	stopfreq=1	0	0
NMA0272	C1669	CE2;CS1	20	314	meningitidisZ2491 truncated pilin	BMATCH	0	startfreq=20	stopfreq=1	0	0
MENX_992	C1098	CE2;CM1;CS2	20	1173	meningitidisN1568 putative membrane protein	BMATCH	0	startfreq=1	stopfreq=1	frame=1,1	pmark
GNM9615945_1270	C842	CE2;CM1;CS2	20	1088	meningitidis9615945 putative signal peptide peptidase SppA, 36K type	BMATCH	0	startfreq=1	stopfreq=1	0	0
GNMOX_556	C468	CE2;CM1;CS2	20	1285	meningitidisOX9930304 serine-type D-Ala-D-Ala carboxypeptidase, truncation, N-terminal fragment	BMATCH	0	startfreq=1	stopfreq=1	0	pmark
GNMOX_1287	C289	CE2;CM1;CS2	20	1388	meningitidisOX9930304 DNA repair protein recN, truncation, C-terminal fragment	BMATCH	0	startfreq=1	stopfreq=1	frame=0,2	0
NMCC_0027	C1669	CE2;CS1	20	363	meningitidis053442 pilS cassette	BMATCH	0	startfreq=20	stopfreq=11	0	0
MENX_967	C1781	CE2;CM1;CS2	20	533	meningitidisN1568 putative transposase, degenerate	BMATCH	0	startfreq=1	stopfreq=1	0	pmark
MENX_1160	C1357	CE2;CM1;CS2	20	969	meningitidisN1568 hypothetical protein	BMATCH	0	startfreq=1	stopfreq=1	0	0
MENX_633	C154	CE2;CM1;CS2	20	2408	meningitidisN1568 TonB-dependent siderophore receptor	BMATCH	0	startfreq=1	stopfreq=1	0	pmark
GNMOX_1682	C250	CE2;CM1;CS2	20	1276	meningitidisOX9930304 2-isopropylmalate synthase (EC 2.3.3.13) (Alpha-isopropylmalatesynthase) (Alpha-IPM synthetase).	BMATCH	0	startfreq=1	stopfreq=1	frame=0,1	pmark
MENX_2073	C1402	CE2;CM1;CS2	20	970	meningitidisN1568 formamidopyrimidine-DNA glycosylase, frameshift	BMATCH	0	startfreq=1	stopfreq=1	0	0
GNMM13399_1451	C3046	CE2;CS1	20	210	meningitidisM13399 hypothetical protein	BMATCH	0	startfreq=20	stopfreq=1	0	0
GNM9615945_1990	C498	CE2;CM1;CS2	20	1210	meningitidis9615945 Signal peptide binding domain protein	BMATCH	0	startfreq=1	stopfreq=1	frame=0,1	pmark
GNM9615945_388	C1455	CE2;CM1;CS2	20	1731	meningitidis9615945 hypothetical protein	BMATCH	0	startfreq=1	stopfreq=1	0	0
GNM9615945_2075	C70	CE2;CM1;CS2	20	2553	meningitidis9615945 Phosphoenolpyruvate carboxylase (EC 4.1.1.31) (PEPCase) (PEPC).	BMATCH	0	startfreq=1	stopfreq=1	frame=2,0	pmark
GNMOX_1994	C346	CE2;CM1;CS2	20	1596	meningitidisOX9930304 UPF0053 protein yegH.	BMATCH	0	startfreq=1	stopfreq=1	0	pmark
MENX_1028	C1218	CE2;CS2	20	233	meningitidisN1568 hypothetical protein	BMATCH	0	startfreq=19	stopfreq=1	0	pmark
MENX_1534	C1096	CE2;CM1;CS2	20	1091	meningitidisN1568 glutamate racemase	BMATCH	0	startfreq=1	stopfreq=1	0	pmark
NMO0063	C358	CE2;CM1;CS2	20	2969	meningitidisAlpha14 putative MafB alternative C-terminus	BMATCH	0	startfreq=1	stopfreq=1	0	0
MENX_1963	C1411	CE2;CM1;CS2	20	2229	meningitidisN1568 thiol:disulfide interchange protein dsbC	BMATCH	0	startfreq=1	stopfreq=20	0	pmark
GNMES14902_66	C381	CE2;CM1;CS2	20	2110	meningitidisES14902 Transcription elongation protein nusA (N utilization substance proteinA) (L factor).	BMATCH	0	startfreq=1	stopfreq=1	frame=2,1	pmark
GNM9615945_2239	C458	CE2;CM1;CS2	20	1344	meningitidis9615945 hypothetical protein	BMATCH	0	startfreq=1	stopfreq=1	0	pmark
GNM9615945_1391	C626	CE2;CS2	20	1239	meningitidis9615945 DNA polymerase III subunit delta' (EC 2.7.7.7).	BMATCH	0	startfreq=1	stopfreq=1	0	0
MENX_1974	C1804	CE2;CM1;CS2	20	698	meningitidisN1568 hypothetical protein	BMATCH	0	startfreq=1	stopfreq=1	0	pmark
GNMOX_1893	C263	CE2;CM1;CS2	20	1268	meningitidisOX9930304 Succinate dehydrogenase flavoprotein subunit (EC 1.3.99.1).	BMATCH	0	startfreq=1	stopfreq=1	frame=1,2	pmark
GNMGB013_000267	C1107	CE2;CM1;CS2	20	2272042	meningitidisGB013 protein Alx	BMATCH	0	startfreq=19	stopfreq=1	0	0
GNM9615945_2520	C150	CE2;CM1;CS2	20	2968	meningitidis9615945 primosomal protein N', truncation, C-terminal fragment	BMATCH	0	startfreq=1	stopfreq=1	frame=2,1	pmark
GNMOX_1449	C357	CE2;CS1	20	192	meningitidisOX9930304 putative sodium-dependent transporter, interuption	BMATCH	0	startfreq=20	stopfreq=1	0	pmark
MENX_95	C1107	CE2;CM1;CS2	20	2108338	meningitidisN1568 conserved hypothetical protein, truncation	BMATCH	0	startfreq=1	stopfreq=1	0	pmark
MENX_2403	C1431	CE2;CM1;CS2	20	1573	meningitidisN1568 phytoene/squalene synthetase family protein	BMATCH	0	startfreq=1	stopfreq=1	0	pmark
GNMM0579_001234	C622	CE2;CM1;CS2	20	1807	meningitidisM0579 ribosomal large subunit pseudouridine synthase B (rRNA-uridine isomerase B) (rRNA pseudouridylate synthase B)	BMATCH	0	startfreq=1	stopfreq=1	0	pmark
MENX_865	C139	CE2;CM1;CS2	20	2544	meningitidisN1568 glycosyl hydrolase family 65, N-terminal domain protein	BMATCH	0	startfreq=1	stopfreq=1	0	pmark
GNMOX_887	C275	CE2;CM1;CS2	20	1732	meningitidisOX9930304 D-lactate dehydrogenase, interuption	BMATCH	0	startfreq=16	stopfreq=1	0	pmark
GNMOX_1179	C522	CE2;CS2	19	512	meningitidisOX9930304 hypothetical protein	BMATCH	0	startfreq=12	stopfreq=1	frame=0,2	pmark
MENX_549	C932	CE2;CM1;CS2	19	1212	meningitidisN1568 oxidoreductase, zinc-binding dehydrogenase family	BMATCH	0	startfreq=1	stopfreq=1	0	pmark
GNMM04_000838	C134	CE2;CM1;CS2	19	2876	meningitidisM04240196 outer membrane autotransporter N-terminal domain, disrupted by a transposase	BMATCH	0	startfreq=1	stopfreq=1	0	0
NMO1562	C3038	CE2;CS1	19	177	meningitidisAlpha14 hypothetical protein	BMATCH	0	startfreq=19	stopfreq=1	0	0
GNMGB013_000277	C2135	CE2;CM1;CS2	19	1738	meningitidisGB013 truncated pilin	BMATCH	0	startfreq=1	stopfreq=1	0	pmark
GNMM6190_002027	C1717	CE2;CS2	19	393	meningitidisM6190 ExbB	BMATCH	0	startfreq=1	stopfreq=1	frame=2,2	0
GNMM6190_000241	C952	CE1;CS2	19	731	meningitidisM6190 glyceraldehyde-3-phosphate dehydrogenase, type I	BMATCH	0	startfreq=	stopfreq=19	0	0
NMCC_0599	C2573	CE2;CM1;CS2	18	391	meningitidis053442 conserved hypothetical protein	BMATCH	0	startfreq=1	stopfreq=1	0	0
MENX_1021	C788	CE2;CS2	18	270	meningitidisN1568 hypothetical protein	BMATCH	0	startfreq=1	stopfreq=17	frame=0,1	pmark
GNMM6190_001945	C7	CE2;CM1;CS2	18	3467	meningitidisM6190 iron-regulated protein FrpC	BMATCH	0	startfreq=1	stopfreq=1	frame=1,2	pmark
NMCC_0600	C2573	CE2;CM1;CS2	18	391	meningitidis053442 conserved hypothetical protein	BMATCH	0	startfreq=1	stopfreq=1	0	0
GNMOX_396	C46	CE2;CM1;CS2	18	1798544	meningitidisOX9930304 hypothetical protein	BMATCH	0	startfreq=1	stopfreq=17	0	pmark
MENX_1114	C651	CE2;CM1;CS2	18	1199	meningitidisN1568 prophage CP4-57 integrase	BMATCH	0	startfreq=1	stopfreq=1	frame=0,2	0
GNMES14902_773	C1506	CE2;CS2	18	554	meningitidisES14902 Inositol-1-monophosphatase (EC 3.1.3.25) (IMPase) (Inositol-1-phosphatase) (I-1-Pase).	BMATCH	0	startfreq=5	stopfreq=1	0	pmark
GNMGB013_000431	C705	CE2;CM1;CS2	18	709	meningitidisGB013 elongation factor Tu (EF-Tu), truncation	BMATCH	0	startfreq=1	stopfreq=16	0	pmark
GNMG2136_744	C166	CE2;CM1;CS2	17	2820	meningitidisG2136 Type III restriction-modification system EcoP15I enzyme mod, C-terminal fragment, disrupted by transposase	BMATCH	0	startfreq=1	stopfreq=1	frame=1,0	0
GNM9615945_1814	C1898	CE2;CM1;CS2	16	624	meningitidis9615945 hypothetical protein	BMATCH	0	startfreq=1	stopfreq=1	0	0
GNMCU000829	C298	CE2;CM1;CS2	16	1550	meningitidisCU385 TspB protein	BMATCH	0	startfreq=1	stopfreq=1	frame=2,2	pmark
GNMGB149_223	C3071	CE2;CS2	16	180	meningitidisM01240149 hypothetical protein	BMATCH	0	startfreq=1	stopfreq=9	0	0
GNMGB013_002476	C79	CE2;CM1;CS2	15	718	meningitidisGB013 FhaB protein, truncation	BMATCH	0	startfreq=	stopfreq=	0	0
GNMCU001030	C1052	CE2;CS2	14	651	meningitidisCU385 transposase	BMATCH	0	startfreq=2	stopfreq=8	0	0
GNMES14902_226	C1172	CE2;CS2	14	604	meningitidisES14902 Pilin gene-inverting protein (PIVML).	BMATCH	0	startfreq=13	stopfreq=1	0	pmark
MENX_1359	C1131	CE2;CM1;CS2	14	938	meningitidisN1568 transposase, IS30 family, frameshift	BMATCH	0	startfreq=1	stopfreq=1	0	0
NMCC_1104	C97	CE2;CM1;CS2	14	147	meningitidis053442 transposase	BMATCH	0	startfreq=1	stopfreq=1	0	0
GNMG2136_1193	C959	CE2;CM1;CS2	14	1868	meningitidisG2136 hypothetical protein	BMATCH	0	startfreq=1	stopfreq=1	frame=0,2	0
GNM9615945_1856	C1188	CE2;CM1;CS2	14	827	meningitidis9615945 hypothetical protein	BMATCH	0	startfreq=1	stopfreq=1	0	pmark
GNM9615945_711	C8	CE2;CS2	14	1341	meningitidis9615945 conserved hypothetical protein	BMATCH	0	startfreq=	stopfreq=11	0	0
GNMGB355_630	C3062	CE1;CS2	13	150	meningitidisM01240355 hypothetical protein	BMATCH	0	startfreq=2	stopfreq=13	0	0
GNMES14902_135	C2851	CE1;CS2	11	150	meningitidisES14902 hypothetical protein	BMATCH	0	startfreq=1	stopfreq=11	0	0
NMB_1385	C2537	CE1;CS2	10	404	meningitidisMC58 IS1016 family transposase, degenerate	BMATCH	0	startfreq=7	stopfreq=10	0	0
NMA1252	C804	CE2;CS2	10	438	meningitidisZ2491 probable IS1106 transposase remnant (pseudogene)	BMATCH	0	startfreq=	stopfreq=1	0	0
MENX_2345	C804	CE2;CS2	10	353	meningitidisN1568 IS1106 transposase	BMATCH	0	startfreq=	stopfreq=1	0	pmark
GNMM13399_2369	C2829	CE2;CS1	10	225	meningitidisM13399 hypothetical protein	BMATCH	0	startfreq=10	stopfreq=1	0	0
GNMGB013_001769	C804	CE2;CS2	10	555	meningitidisGB013 transposase (IS4 family)	BMATCH	0	startfreq=	stopfreq=8	0	0
NMO0345	C169	CE2;CS2	9	263	meningitidisAlpha14 conserved hypothetical protein	BMATCH	0	startfreq=1	stopfreq=1	0	0
MENX_1361	C297	CE2;CM1;CS2	9	2378	meningitidisN1568 putative type II restriction enzyme C-terminal domain, truncated by transposase	BMATCH	0	startfreq=1	stopfreq=1	frame=0,2	0
GNMGB355_1216	C733	CE2;CS2	9	339	meningitidisM01240355 hypothetical protein	BMATCH	0	startfreq=3	stopfreq=1	0	0
gnmNZ0533_002423	C3209	CE1;CS2	8	165	meningitidisNZ05/33 transposase	BMATCH	0	startfreq=1	stopfreq=8	0	0
NMCC_0228	C99	CE1;CS2	8	171	meningitidis053442 conserved hypothetical protein	BMATCH	0	startfreq=1	stopfreq=8	0	0
GNMOX_1834	C2413	CE2;CM1;CS2	8	788	meningitidisOX9930304 Fimbrial protein MS11-D1 precursor (L-pilin).	BMATCH	0	startfreq=1	stopfreq=1	frame=2,1	0
NMA1601	C2202	CE2;CS2	8	512	meningitidisZ2491 putative transposase (pseudogene)	BMATCH	0	startfreq=1	stopfreq=2	0	0
GNMM04_002129	C1418	CE2;CM1;CS2	8	2039	meningitidisM04240196 hypothetical protein	BMATCH	0	startfreq=1	stopfreq=7	0	0
NMCC_1300	C2202	CE2;CS2	8	279	meningitidis053442 transposase	BMATCH	0	startfreq=1	stopfreq=2	0	0
MENX_1960	C2433	CE2;CS1	8	240	meningitidisN1568 hypothetical protein	BMATCH	0	startfreq=8	stopfreq=1	0	pmark
GNMCU002195	C245	CE2;CS2	6	450	meningitidisCU385 conserved hypothetical protein	BMATCH	0	startfreq=	stopfreq=1	0	pmark
MENX_2322	C21	CE2;CM1;CS2	6	312	meningitidisN1568 iron-regulated protein frpA	BMATCH	0	startfreq=1	stopfreq=5	0	0
NMCC_0319	C1991	CE2;CS2	5	432	meningitidis053442 transposase for IS1016	BMATCH	0	startfreq=1	stopfreq=2	0	0
GNMOX_2718	C1864	CE2;CM1;CS2	5	499	meningitidisOX9930304 putative transposase	BMATCH	0	startfreq=1	stopfreq=2	0	0
NMCC_1316	C806	CE2;CS2	5	259	meningitidis053442 IS1106A3 transposase	BMATCH	0	startfreq=1	stopfreq=1	0	0
GNMGB355_2587	C2163	CE2;CS2	5	224	meningitidisM01240355 Fimbrial protein MS11-D3A precursor (L-pilin).	BMATCH	0	startfreq=1	stopfreq=2	frame=1,1	0
GNMM13399_109	C1183	CE2;CS1	4	270	meningitidisM13399 hypothetical protein	BMATCH	0	startfreq=4	stopfreq=1	0	0
NMB_0238	C2625	CE1;CS1	4	265	meningitidisMC58 IS1016 family transposase, degenerate	BMATCH	0	startfreq=4	stopfreq=4	0	0
GNM9615945_2544	C170	CE2;CS2	4	1146	meningitidis9615945 conserved hypothetical protein	BMATCH	0	startfreq=3	stopfreq=1	0	0
MENX_1751	C1075	CE2;CS2	3	993	meningitidisN1568 IS1106 transposase	BMATCH	0	startfreq=1	stopfreq=1	0	0
NMB_2043	C1114	CE2;CS2	3	972	meningitidisMC58 putative IS1106 transposase, degenerate	BMATCH	0	startfreq=1	stopfreq=1	0	0
NMB_1850	C2949	CE2;CS2	3	166	meningitidisMC58 hypothetical protein	BMATCH	0	startfreq=1	stopfreq=1	0	0
GNMM13399_1180	C2905	CE1;CS2	2	150	meningitidisM13399 hypothetical protein	BMATCH	0	startfreq=1	stopfreq=2	0	0
GNMGB355_2518	C1891	CE1;CS1	2	633	meningitidisM01240355 hypothetical protein	BMATCH	0	startfreq=2	stopfreq=2	0	0
GNMGB013_002503	C1891	CE1;CS1	2	633	meningitidisGB013 conserved hypothetical protein	BMATCH	0	startfreq=2	stopfreq=2	0	0
MENX_897	C986	CE2;CS2	2	317	meningitidisN1568 IS1106 transposase, truncation	BMATCH	0	startfreq=1	stopfreq=	0	0
GNMES14902_926	C2831	CE1;CS2	2	180	meningitidisES14902 hypothetical protein	BMATCH	0	startfreq=1	stopfreq=2	0	0
GNMOX_730	C3176	CE2;CS1	2	225	meningitidisOX9930304 IS1106 transposase	BMATCH	0	startfreq=2	stopfreq=1	0	0
GNMM13399_1759	C671	CE2;CS2	2	436	meningitidisM13399 hypothetical protein	BMATCH	0	startfreq=1	stopfreq=	0	0
GNMM13399_951	C988	CE2;CS2	20	873	meningitidisM13399 transposase, IS4 family	BMATCH	PLOG	startfreq=1	stopfreq=1	0	0
NMA1738	C988	CE2;CS2	20	768	meningitidisZ2491 insertion element IS1106 transposase	BMATCH	PLOG	startfreq=1	stopfreq=	0	0
GNMM0579_002552	C1781	CE2;CM1;CS2	20	558	meningitidisM0579 putative transposase	BMATCH	PLOG	startfreq=1	stopfreq=20	0	0
GNMGB013_000760	C1455	CE2;CM1;CS2	20	705	meningitidisGB013 FrpC operon protein	BMATCH	PLOG	startfreq=6	stopfreq=20	0	0
NMO0051	C2702	CE2;CS2	20	323	meningitidisAlpha14 hypothetical protein	BMATCH	PLOG	startfreq=19	stopfreq=1	0	0
GNMH4476_1886	C523	CE2;CM1;CS2	20	1035	meningitidisH44/76 replication initiation factor	BMATCH	PLOG	startfreq=10	stopfreq=19	frame=0,2	0
MENX_1217	C1781	CE2;CM1;CS2	20	533	meningitidisN1568 putative transposase, degenerate	BMATCH	PLOG	startfreq=1	stopfreq=1	0	pmark
NMA1992	C1394	CE2;CM1;CS2	20	761	meningitidisZ2491 putative transposase (pseudogene)	BMATCH	PLOG	startfreq=1	stopfreq=1	0	0
GNMES14902_1263	C1218	CE2;CS2	20	801	meningitidisES14902 putative lipoprotein, MafA family	BMATCH	PLOG	startfreq=1	stopfreq=19	frame=0,1	0
MENX_1068	C988	CE2;CS2	20	743	meningitidisN1568 IS1106 transposase	BMATCH	PLOG	startfreq=1	stopfreq=1	0	0
NMO0149	C2844	CE1;CS2	20	300	meningitidisAlpha14 putative DNA transport competence protein	BMATCH	PLOG	startfreq=19	stopfreq=20	0	0
GNMGB013_001292	C1677	CE2;CM1;CS2	20	1480	meningitidisGB013 phosphoglycolate phosphatase, bacterial	BMATCH	PLOG	startfreq=1	stopfreq=1	frame=0,1	pmark
GNMGB013_002816	C1781	CE2;CM1;CS2	20	654	meningitidisGB013 putative transposase	BMATCH	PLOG	startfreq=15	stopfreq=20	0	0
GNMM6190_000634	C1449	CE2;CS2	19	455	meningitidisM6190 opacity protein opA66 (Fragment)	BMATCH	PLOG	startfreq=1	stopfreq=1	frame=1,2	pmark
GNMM04_001462	C809	CE2;CS2	19	848	meningitidisM04240196 transposase, IS4 family	BMATCH	PLOG	startfreq=17	stopfreq=13	0	0
GNMES14902_1460	C864	CE2;CS2	19	1059	meningitidisES14902 dTDP-glucose 4,6-dehydratase	BMATCH	PLOG	startfreq=14	stopfreq=16	0	0
GNMM13399_2019	C2737	CE2;CS2	19	345	meningitidisM13399 conserved hypothetical protein	BMATCH	PLOG	startfreq=18	stopfreq=1	0	0
GNMES14902_2142	C1449	CE2;CS2	19	395	meningitidisES14902 Opacity protein opA53 precursor (Fragment).	BMATCH	PLOG	startfreq=1	stopfreq=1	frame=1,0	pmark
GNMM13399_2263	C809	CE2;CS2	19	860	meningitidisM13399 transposase, IS4 family	BMATCH	PLOG	startfreq=1	stopfreq=13	0	0
NMB_4460	C522	CE2;CS2	19	1032	meningitidisMC58 conserved hypothetical protein	BMATCH	PLOG	startfreq=12	stopfreq=1	0	0
MENX_335	C809	CE2;CS2	19	302	meningitidisN1568 IS1106 transposase	BMATCH	PLOG	startfreq=1	stopfreq=	frame=0,2	0
GNMCU000567	C3038	CE2;CS1	19	177	meningitidisCU385 conserved hypothetical protein	BMATCH	PLOG	startfreq=19	stopfreq=1	0	0
MENX_2299	C2556	CE2;CS2	19	245	meningitidisN1568 hypothetical protein	BMATCH	PLOG	startfreq=	stopfreq=18	0	0
GNMM13399_2896	C2728	CE2;CS1	18	273	meningitidisM13399 putative lipoprotein	BMATCH	PLOG	startfreq=18	stopfreq=16	0	0
GNMGB355_2427	C2061	CE2;CS2	18	417	meningitidisM01240355 conserved hypothetical protein	BMATCH	PLOG	startfreq=1	stopfreq=17	0	0
GNMGB013_002053	C2728	CE2;CS1	18	273	meningitidisGB013 putative lipoprotein	BMATCH	PLOG	startfreq=18	stopfreq=16	0	0
MENX_1922	C2061	CE2;CS2	18	471	meningitidisN1568 conserved hypothetical protein	BMATCH	PLOG	startfreq=13	stopfreq=17	0	0
GNMOX_2290	C7	CE2;CM1;CS2	18	748	meningitidisOX9930304 Iron-regulated protein frpC.	BMATCH	PLOG	startfreq=13	stopfreq=	0	0
GNMOX_1810	C705	CE2;CM1;CS2	18	1183	meningitidisOX9930304 Elongation factor Tu (EF-Tu), DEGENERATE	BMATCH	PLOG	startfreq=16	stopfreq=16	0	0
NMC0525	C1787	CE2;CS2	17	612	meningitidisFAM18 putative transposase	BMATCH	PLOG	startfreq=14	stopfreq=1	frame=2,1	0
GNMGB355_2203	C1787	CE2;CS2	17	540	meningitidisM01240355 putative transposase	BMATCH	PLOG	startfreq=14	stopfreq=1	frame=2,1	0
GNMM04_000358	C2888	CE2;CS1	16	306	meningitidisM04240196 competence protein comEA	BMATCH	PLOG	startfreq=16	stopfreq=	0	0
NMA0175	C1801	CE2;CM1;CS2	15	643	meningitidisZ2491 putative transposase for IS1016 (pseudogene)	BMATCH	PLOG	startfreq=6	stopfreq=6	0	0
GNMH4476_2394	C1801	CE2;CM1;CS2	15	184	meningitidisH44/76 putative transposase	BMATCH	PLOG	startfreq=3	stopfreq=6	0	0
gnmNZ0533_000477	C985	CE2;CS2	14	1008	meningitidisNZ05/33 transposase, IS4 family	BMATCH	PLOG	startfreq=9	stopfreq=13	0	0
GNMM6190_000866	C1052	CE2;CS2	14	567	meningitidisM6190 transposase	BMATCH	PLOG	startfreq=	stopfreq=	0	0
NMA0664	C1832	CE2;CM1;CS2	14	606	meningitidisZ2491 putative transposase for IS1016	BMATCH	PLOG	startfreq=5	stopfreq=7	0	0
NMA0531	C985	CE2;CS2	14	848	meningitidisZ2491 putative transposase (pseudogene)	BMATCH	PLOG	startfreq=9	stopfreq=1	0	0
GNMM04_001006	C1052	CE2;CS2	14	919	meningitidisM04240196 hypothetical protein, DEGENERATE	BMATCH	PLOG	startfreq=1	stopfreq=8	0	0
NMCC_0430	C1832	CE2;CM1;CS2	14	606	meningitidis053442 IS1016 transposase	BMATCH	PLOG	startfreq=1	stopfreq=2	0	0
GNMM6190_000475	C2906	CE2;CS1	14	300	meningitidisM6190 putative integral membrane protein	BMATCH	PLOG	startfreq=14	stopfreq=9	0	0
NMA0235	C1131	CE2;CM1;CS2	14	937	meningitidisZ2491 pseudogene (IS1655 transposase)	BMATCH	PLOG	startfreq=14	stopfreq=1	0	0
MENX_1390	C1131	CE2;CM1;CS2	14	938	meningitidisN1568 transposase, IS30 family, frameshift	BMATCH	PLOG	startfreq=1	stopfreq=1	0	0
MENX_1634	C1125	CE2;CS2	13	443	meningitidisN1568 transposase for insertion sequence element IS4351 (Transposon TN4551)	BMATCH	PLOG	startfreq=1	stopfreq=	0	pmark
MENX_985	C2997	CE1;CS1	13	285	meningitidisN1568 conserved hypothetical protein	BMATCH	PLOG	startfreq=13	stopfreq=13	0	0
GNMGB013_001427	C1823	CE2;CS1	13	540	meningitidisGB013 conserved hypothetical protein	BMATCH	PLOG	startfreq=13	stopfreq=7	0	0
GNMCU001621	C1121	CE2;CS2	13	847	meningitidisCU385 transposase, IS30 family	BMATCH	PLOG	startfreq=1	stopfreq=1	0	pmark
NMCC_1015	C2086	CE1;CS2	13	453	meningitidis053442 N-acetylmuramoyl-L-alanine amidase	BMATCH	PLOG	startfreq=1	stopfreq=13	0	0
GNMM13399_1062	C1121	CE2;CS2	13	969	meningitidisM13399 Transposase for insertion sequence element IS4351 (Transposon TN4551).	BMATCH	PLOG	startfreq=1	stopfreq=1	0	pmark
GNMOX_923	C2062	CE1;CS2	12	370	meningitidisOX9930304 conserved hypothetical protein	BMATCH	PLOG	startfreq=6	stopfreq=12	0	0
GNMOX_933	C945	CE1;CS2	12	1001	meningitidisOX9930304 replication initiation factor, FRAMESHIFT	BMATCH	PLOG	startfreq=4	stopfreq=12	0	0
MENX_2835	C2062	CE1;CS2	12	364	meningitidisN1568 conserved hypothetical protein, FRAMESHIFT	BMATCH	PLOG	startfreq=6	stopfreq=12	0	0
MENX_2481	C1127	CE2;CS2	12	629	meningitidisN1568 transposase for insertion sequence element IS4351 (Transposon TN4551)	BMATCH	PLOG	startfreq=	stopfreq=1	0	0
MENX_2381	C1115	CE2;CM1;CS2	12	948	meningitidisN1568 pilin gene-inverting protein (PIVML)	BMATCH	PLOG	startfreq=1	stopfreq=1	0	0
NMA1675	C2062	CE1;CS2	12	417	meningitidisZ2491 conserved hypothetical protein	BMATCH	PLOG	startfreq=2	stopfreq=12	frame=0,2	0
GNMM13399_981	C2062	CE1;CS2	12	417	meningitidisM13399 conserved hypothetical protein	BMATCH	PLOG	startfreq=2	stopfreq=12	0	0
GNMM13399_1745	C2081	CE2;CS2	12	219	meningitidisM13399 hypothetical protein	BMATCH	PLOG	startfreq=1	stopfreq=11	0	0
GNMGB013_001898	C665	CE2;CS1	10	1209	meningitidisGB013 replication initiation factor	BMATCH	PLOG	startfreq=10	stopfreq=9	0	0
GNMCU001380	C3286	CE2;CS1	10	150	meningitidisCU385 conserved hypothetical protein	BMATCH	PLOG	startfreq=10	stopfreq=1	0	pmark
NMB_1054	C804	CE2;CS2	10	936	meningitidisMC58 IS1106 transposase, degenerate	BMATCH	PLOG	startfreq=1	stopfreq=8	0	0
MENX_1281	C1135	CE2;CS2	9	966	meningitidisN1568 transposase, IS30 family	BMATCH	PLOG	startfreq=6	stopfreq=1	0	0
GNMES14902_2682	C981	CE2;CS2	9	842	meningitidisES14902 hypothetical protein, DEGENERATE	BMATCH	PLOG	startfreq=1	stopfreq=1	0	0
MENX_299	C2764	CE1;CS2	8	306	meningitidisN1568 hypothetical protein	BMATCH	PLOG	startfreq=1	stopfreq=8	0	0
GNMOX_2375	C1148	CE2;CS2	7	492	meningitidisOX9930304 Transposase for insertion sequence element IS4351 (Transposon TN4551).	BMATCH	PLOG	startfreq=1	stopfreq=1	0	pmark
GNMOX_2041	C984	CE2;CS2	6	679	meningitidisOX9930304 transposase, IS4 family	BMATCH	PLOG	startfreq=2	stopfreq=	0	0
MENX_1880	C1005	CE1;CS2	6	875	meningitidisN1568 transposase	BMATCH	PLOG	startfreq=1	stopfreq=6	0	0
NMA0511	C1150	CE2;CS2	6	765	meningitidisZ2491 insertion element IS1655 transposase	BMATCH	PLOG	startfreq=5	stopfreq=1	0	0
GNM9615945_79	C1144	CE2;CS2	6	512	meningitidis9615945 Transposase for insertion sequence element IS4351 (Transposon TN4551).	BMATCH	PLOG	startfreq=2	stopfreq=1	0	0
GNMM04_001969	C1124	CE2;CS2	6	966	meningitidisM04240196 transposase, IS30 family	BMATCH	PLOG	startfreq=5	stopfreq=5	0	0
NMCC_1521	C1124	CE2;CS2	6	488	meningitidis053442 transposase, IS30 family	BMATCH	PLOG	startfreq=	stopfreq=1	0	0
MENX_1956	C1002	CE2;CS2	6	286	meningitidisN1568 IS1106 transposase	BMATCH	PLOG	startfreq=1	stopfreq=1	0	pmark
GNMH4476_2451	C1150	CE2;CS2	6	959	meningitidisH44/76 transposase, IS30 family	BMATCH	PLOG	startfreq=1	stopfreq=5	0	0
gnmNZ0533_000780	C1829	CE2;CM1;CS2	6	612	meningitidisNZ05/33 conserved hypothetical protein	BMATCH	PLOG	startfreq=6	stopfreq=1	0	0
NMO0269	C1991	CE2;CS2	5	543	meningitidisAlpha14 IS1016 transposase, truncated	BMATCH	PLOG	startfreq=4	stopfreq=2	0	0
NMB_1901	C1991	CE2;CS2	5	542	meningitidisMC58 IS1016C2 transposase, degenerate	BMATCH	PLOG	startfreq=4	stopfreq=2	0	0
GNM9615945_65	C1991	CE2;CS2	5	480	meningitidis9615945 IS1016 transposase	BMATCH	PLOG	startfreq=4	stopfreq=1	0	pmark
MENX_2305	C2590	CE2;CS2	4	254	meningitidisN1568 putative transposase	BMATCH	PLOG	startfreq=1	stopfreq=1	0	0
MENX_2128	C808	CE2;CS1	4	296	meningitidisN1568 IS1106 transposase	BMATCH	PLOG	startfreq=4	stopfreq=1	0	pmark
GNMM13399_777	C170	CE2;CS2	4	1561	meningitidisM13399 conserved hypothetical protein	BMATCH	PLOG	startfreq=3	stopfreq=1	0	pmark
MENX_611	C1147	CE2;CS1	3	584	meningitidisN1568 transposase for insertion sequence element IS4351 (Transposon TN4551)	BMATCH	PLOG	startfreq=3	stopfreq=	0	0
MENX_224	C2917	CE2;CS1	3	198	meningitidisN1568 comE1	BMATCH	PLOG	startfreq=3	stopfreq=1	0	pmark
MENX_1236	C1362	CE2;CS2	3	539	meningitidisN1568 opacity protein V28 (Fragment)	BMATCH	PLOG	startfreq=1	stopfreq=1	0	0
GNMM13399_1695	C1459	CE2;CS2	3	649	meningitidisM13399 FrpC operon protein	BMATCH	PLOG	startfreq=2	stopfreq=1	0	0
GNMGB355_1785	C1045	CE1;CS2	3	831	meningitidisM01240355 transposase, IS4 family	BMATCH	PLOG	startfreq=1	stopfreq=3	0	0
GNMCU001685	C2003	CE2;CM1;CS2	3	502	meningitidisCU385 transposase, ISNCY family, degenerate	BMATCH	PLOG	startfreq=1	stopfreq=1	0	0
GNMM04_000024	C1045	CE1;CS2	3	1008	meningitidisM04240196 transposase, IS4 family	BMATCH	PLOG	startfreq=2	stopfreq=3	0	0
NMO0912	C1483	CE2;CS2	2	591	meningitidisAlpha14 IS630 family transposase, putative pseudogene	BMATCH	PLOG	startfreq=1	stopfreq=1	frame=2,2	0
NMC0896	C1108	CE2;CS1	2	975	meningitidisFAM18 Putative transposase for IS1106A3 (fragment)	BMATCH	PLOG	startfreq=2	stopfreq=1	0	0
GNMG2136_1625	C1315	CE1;CS2	2	879	meningitidisG2136 Transposase for insertion sequence element IS4351 (Transposon TN4551).	BMATCH	PLOG	startfreq=1	stopfreq=2	0	0
GNMM6190_000990	C1108	CE2;CS1	2	929	meningitidisM6190 transposase	BMATCH	PLOG	startfreq=2	stopfreq=1	0	0
GNMES14902_267	C1161	CE2;CS1	2	678	meningitidisES14902 transposase, IS30 family	BMATCH	PLOG	startfreq=2	stopfreq=1	0	0
GNMM6190_001345	C2787	CE2;CS1	2	300	meningitidisM6190 pNL9_p1	BMATCH	PLOG	startfreq=2	stopfreq=1	0	pmark
NMO1073	C638	CE2;CS1	2	807	meningitidisAlpha14 IS1106 transposase	BMATCH	PLOG	startfreq=2	stopfreq=1	0	0
GNMES14902_728	C2787	CE2;CS1	2	330	meningitidisES14902 hypothetical protein	BMATCH	PLOG	startfreq=2	stopfreq=1	0	pmark
GNMGB013_001971	C1020	CE2;CS1	2	1008	meningitidisGB013 transposase, IS4 family	BMATCH	PLOG	startfreq=2	stopfreq=	0	0
GNMGB355_1398	C3026	CE1;CS2	2	204	meningitidisM01240355 hypothetical protein	BMATCH	PLOG	startfreq=1	stopfreq=2	0	0
GNMOX_647	C1257	CE2;CS2	2	892	meningitidisOX9930304 Transposase for insertion sequence element IS4351 (Transposon TN4551).	BMATCH	PLOG	startfreq=1	stopfreq=1	0	pmark
GNMGB013_001889	C1186	CE1;CS1	2	957	meningitidisGB013 invertase/transposase	BMATCH	PLOG	startfreq=2	stopfreq=2	0	0
MENX_581	C1257	CE2;CS2	2	927	meningitidisN1568 transposase for insertion sequence element IS4351 (Transposon TN4551)	BMATCH	PLOG	startfreq=1	stopfreq=1	0	pmark
