# Supplementary material for: Improving pan-genome annotation using whole genome multiple alignment
Source: BMC Bioinformatics. 2011 Jun 30;12:272. doi: 10.1186/1471-2105-12-272 (PMC3142524; doi:10.1186/1471-2105-12-272)
Supplement: Additional file 3 — Table S3: List of missing gene annotations in Nmen. [file 1471-2105-12-272-S3.XLSX]

## Sheet: TableS3.missinggenes
NEWORF_C323	GNMM13399.assembly.1	2122062	2123481	1419	-	0	2123481
NEWORF_C323	gnmm6190.assembly.220648609.0	2063492	2064911	1419	-	0	2064911
NEWORF_C323	GNMG2136.assembly.1	2060426	2061845	1419	-	0	2061845
NEWORF_C323	GNM9615945.assembly.1	2105096	2106515	1419	-	0	2106515
NEWORF_C1236	gnmm0579.assembly.219733214.0	1358288	1359179	891	-	0	1359179
NEWORF_C1236	gnmm6190.assembly.220648609.0	1297900	1298791	891	-	0	1298791
NEWORF_C2172	gnmNZ0533.assembly.101.0	1835300	1835822	522	-	0	1835822
NEWORF_C2017	gnmM04.assembly.171494872.0	1703834	1704320	486	-	0	1704320
NEWORF_C1901	gnmgb013.assembly.219766910.0	1018430	1018865	435	-	0	1018865
NEWORF_C2826	gnmNZ0533.assembly.101.0	759743	760061	318	+	0	759743
NEWORF_C2826	GNMOX.assembly.1	1502221	1502539	318	-	0	1502539
NEWORF_C2826	GNM9615945.assembly.1	427930	428248	318	-	0	428248
NEWORF_C2912	GNMGB149.assembly.1	746707	747007	300	+	0	746707
NEWORF_C2202	GNMGB149.assembly.1	894978	895257	279	-	0	895257
NEWORF_C2202	gnmNZ0533.assembly.101.0	1440161	1440440	279	+	0	1440161
NEWORF_C2202	GNMGB355.assembly.1	1398605	1398884	279	+	0	1398605
NEWORF_C2202	GNMES14902.assembly.1	982875	983154	279	-	0	983154
NEWORF_C2202	gnmm6190.assembly.220648609.0	876731	877010	279	-	0	877010
NEWORF_C2202	MENX.assembly.1	836113	836392	279	-	0	836392
NEWORF_C2202	GNMOX.assembly.1	851321	851600	279	-	0	851600
NEWORF_C3035	gnmNZ0533.assembly.101.0	135040	135319	279	+	0	135040
NEWORF_C2600	GNMM13399.assembly.1	1985487	1985763	276	+	0	1985487
NEWORF_C2600	GNMES14902.assembly.1	276399	276675	276	-	0	276675
NEWORF_C2537	GNMM13399.assembly.1	890585	890825	240	-	0	890825
NEWORF_C2537	GNMGB149.assembly.1	895691	895931	240	-	0	895931
NEWORF_C2537	GNMH4476.assembly.1	918330	918570	240	-	0	918570
NEWORF_C2537	gnmNZ0533.assembly.101.0	1439487	1439727	240	+	0	1439487
NEWORF_C2537	GNMGB355.assembly.1	1397931	1398171	240	+	0	1397931
NEWORF_C2537	GNMES14902.assembly.1	983588	983828	240	-	0	983828
NEWORF_C2537	MENX.assembly.1	836826	837066	240	-	0	837066
NEWORF_C2537	GNMOX.assembly.1	852034	852274	240	-	0	852274
NEWORF_C2537	GNMG2136.assembly.1	1321190	1321430	240	+	0	1321190
NEWORF_C2537	GNM9615945.assembly.1	920877	921117	240	-	0	921117
NEWORF_C3173	GNMES14902.assembly.1	1874581	1874815	234	-	0	1874815
NEWORF_C3173	GNM9615945.assembly.1	1820993	1821227	234	-	0	1821227
NEWORF_C3275	gnm053442.assembly.406657301.1	2107013	2107220	207	+	0	2107013
NEWORF_C3275	gnm.assembly.86.0	2225342	2225549	207	+	0	2225342
NEWORF_C3275	gnmNZ0533.assembly.101.0	2202908	2203115	207	+	0	2202908
NEWORF_C3244	GNMES14902.assembly.1	1874400	1874604	204	-	0	1874604
NEWORF_C3244	GNM9615945.assembly.1	1820812	1821016	204	-	0	1821016
NEWORF_C3221	gnmNZ0533.assembly.101.0	1078099	1078297	198	+	0	1078099
NEWORF_C3322	GNMOX.assembly.1	2003193	2003391	198	+	0	2003193
NEWORF_C3372	fam18.assembly.406500901.1	986223	986406	183	-	0	986406
NEWORF_C3372	z2491.assembly.406504507.1	1153079	1153262	183	-	0	1153262
NEWORF_C3372	gnm.assembly.86.0	1020187	1020367	180	-	0	1020367
NEWORF_C3257	gnmNZ0533.assembly.101.0	1065539	1065713	174	-	0	1065713
NEWORF_C3407	gnm.assembly.86.0	1106131	1106269	138	+	0	1106131
NEWORF_C3442	gnm053442.assembly.406657301.1	451315	451447	132	+	0	451315
NEWORF_C3442	gnm.assembly.86.0	1882179	1882311	132	-	0	1882311
NEWORF_C3472	gnm.assembly.86.0	1869455	1869578	123	+	0	1869455
