# Supplementary material for: Improving pan-genome annotation using whole genome multiple alignment
Source: BMC Bioinformatics. 2011 Jun 30;12:272. doi: 10.1186/1471-2105-12-272 (PMC3142524; doi:10.1186/1471-2105-12-272)
Supplement: Additional file 5 — Table S4: List of causes of annotation anomalies. [file 1471-2105-12-272-S5.XLSX]

## Sheet: TableS4.possible causes
nmen v16 verB
	start site anomaly	interrupted orfs	non-matching stop	combination	TOTAL
	719	104	308	366	1497
Contig end(pmark)
CS0 (pmark)	70	26	0	19	115
CE0 (pmark)	0	44	37	47	128
	70	70	37	66	243
	0.0973574	0.673077	0.12013	0.180328	0.162325
No alignment
CS3 (no align)	32	12	0	27	71
CE3 (no align)	0	17	24	53	94
	32	29	24	80	165
	0.0445063	0.278846	0.0779221	0.218579	0.11022
Invalid start,stop
CS4	3	7	0	16	26
CE4	1	21	120	114	256
	4	28	120	130	282
	0.00556328	0.269231	0.38961	0.355191	0.188377
