# Supplementary material for: Improving pan-genome annotation using whole genome multiple alignment
Source: BMC Bioinformatics. 2011 Jun 30;12:272. doi: 10.1186/1471-2105-12-272 (PMC3142524; doi:10.1186/1471-2105-12-272)
Supplement: Additional file 6 — Table S5: List of Nmen ortholog clusters from whole genome multiple alignment. [file 1471-2105-12-272-S6.XLS]

## Sheet: TableS5.alternatives
group	num_seqs	new_genes	fs	anomaly class
C100	20	0	0	CE1;CS2
C105	20	0	0	CE1;CS2
C1058	20	0	0	CE1;CS2
C1065	20	0	0	overlap	CE1;CS2
C1072	20	0	0	overlap	CE1;CS2
C1089	20	0	0	CE1;CS2
C1090	20	0	0	overlap	CE1;CS2
C1091	20	0	0	CE1;CS2
C1093	20	0	0	CE1;CS2
C1103	20	0	0	CE1;CS2
C1105	20	0	0	CE1;CS2
C1118	20	0	0	overlap	CE1;CS2
C1119	20	0	0	CE1;CS2
C1167	20	0	0	CE1;CS2
C1171	20	0	0	CE1;CS2
C118	20	0	0	CE1;CS2
C1181	20	0	0	CE1;CS2
C1192	20	0	0	CE1;CS2
C1194	20	0	0	overlap	CE1;CS2
C1204	20	0	0	CE1;CS2
C1219	20	0	0	CE1;CS2
C122	20	0	0	CE1;CS2
C1242	20	0	0	CE1;CS2
C1250	20	0	0	overlap	CE1;CS2
C1255	20	0	0	CE1;CS2
C1264	20	0	0	CE1;CS2
C127	20	0	0	CE1;CS2
C1270	20	0	0	CE1;CS2
C1274	20	0	0	CE1;CS2
C1279	20	0	0	overlap	CE1;CS2
C1282	20	0	0	CE1;CS2
C1283	20	0	0	CE1;CS2
C1286	20	0	0	CE1;CS2
C129	20	0	0	CE1;CS2
C1293	20	0	0	overlap	CE1;CS2
C1294	20	0	0	CE1;CS2
C1296	20	0	0	CE1;CS2
C1298	20	0	0	CE1;CS2
C1303	20	0	0	CE1;CS2
C1309	20	0	0	CE1;CS2
C1320	20	0	0	CE1;CS2
C1322	20	0	0	CE2;CS1
C1323	20	0	0	CE1;CS2
C1325	20	0	0	CE1;CS2
C1328	20	0	0	CE1;CS2
C1329	20	0	0	CE1;CS2
C1331	20	0	0	CE1;CS2
C1333	20	0	0	CE1;CS2
C1337	20	0	0	CE2;CS1
C1342	20	0	0	overlap	CE1;CS2
C1344	20	0	0	CE1;CS2
C1350	20	0	0	CE1;CS2
C1355	20	0	0	CE1;CS2
C1364	20	0	0	overlap	CE1;CS2
C1375	20	0	0	CE1;CS2
C1382	20	0	0	CE1;CS2
C1384	20	0	0	CE1;CS2
C1391	20	0	0	CE1;CS2
C1399	20	0	0	CE1;CS2
C1404	20	0	0	CE1;CS2
C1421	20	0	0	CE1;CS2
C1423	20	0	0	CE1;CS2
C143	20	0	0	CE1;CS2
C1432	20	0	0	CE2;CS2
C1434	20	0	0	CE1;CS2
C1445	20	0	0	CE1;CS2
C1446	20	0	0	CE1;CS2
C1450	20	0	0	CE1;CS2
C146	20	0	0	CE1;CS2
C1463	20	0	0	CE1;CS2
C1467	20	0	0	CE1;CS2
C1493	20	0	0	CE1;CS2
C1497	20	0	0	CE1;CS2
C1504	20	0	0	CE1;CS2
C151	20	0	0	CE1;CS2
C1512	20	0	0	CE1;CS2
C1514	20	0	0	CE1;CS2
C1517	20	0	0	CE1;CS2
C152	20	0	0	CE1;CS2
C1525	20	0	0	CE1;CS2
C1532	20	0	0	CE1;CS2
C1538	20	0	0	overlap	CE1;CS2
C1543	20	0	0	CE1;CS2
C1547	20	0	0	CE1;CS2
C155	20	0	0	CE1;CS2
C1555	20	0	0	CE1;CS2
C1560	20	0	0	CE1;CS2
C1564	20	0	0	overlap	CE1;CS2
C1568	20	0	0	CE1;CS2
C1569	20	0	0	CE1;CS2
C1573	20	0	0	CE1;CS2
C1577	20	0	0	CE1;CS2
C1588	20	0	0	CE1;CS2
C1600	20	0	0	CE1;CS2
C1604	20	0	0	CE1;CS2
C1608	20	0	0	CE1;CS2
C1609	20	0	0	overlap	CE1;CS2
C161	20	0	0	CE1;CS2
C1620	20	0	0	CE1;CS2
C1626	20	0	0	CE1;CS2
C1630	20	0	0	CE1;CS2
C1638	20	0	0	CE1;CS2
C1646	20	0	0	CE1;CS2
C1648	20	0	0	CE1;CS2
C1649	20	0	0	CE1;CS2
C1656	20	0	0	CE1;CS2
C1658	20	0	0	overlap	CE1;CS2
C1660	20	0	0	CE1;CS2
C1665	20	0	0	CE1;CS2
C1672	20	0	0	CE1;CS2
C1674	20	0	0	CE1;CS2
C1679	20	0	0	CE1;CS2
C1689	20	0	0	CE1;CS2
C1692	20	0	0	CE1;CS2
C1694	20	0	0	CE1;CS2
C1699	20	0	0	CE1;CS2
C17	20	0	0	CE1;CS2
C171	20	0	0	CE1;CS2
C1710	20	0	0	CE1;CS2
C1721	20	0	0	CE1;CS2
C1730	20	0	0	overlap	CE1;CS2
C1731	20	0	0	CE2;CM1;CS2
C174	20	0	0	CE1;CS2
C1743	20	0	0	overlap	CE1;CS2
C1751	20	0	0	CE1;CS2
C177	20	0	0	CE1;CS2
C1770	20	0	0	CE1;CS2
C1776	20	0	0	CE1;CS2
C1798	20	0	0	CE1;CS2
C1802	20	0	0	CE1;CS2
C1803	20	0	0	CE1;CS2
C1809	20	0	0	CE1;CS2
C1812	20	0	0	CE1;CS2
C1819	20	0	0	CE1;CS2
C1824	20	0	0	CE1;CS2
C1825	20	0	0	CE1;CS2
C183	20	0	0	CE1;CS2
C1839	20	0	0	CE1;CS2
C184	20	0	0	CE1;CS2
C1852	20	0	0	CE1;CS2
C1853	20	0	0	overlap	CE1;CS2
C1856	20	0	0	overlap	CE1;CS2
C1869	20	0	0	CE1;CS2
C187	20	0	0	CE1;CS2
C1874	20	0	0	CE1;CS2
C1882	20	0	0	CE2;CS2
C1895	20	0	0	CE1;CS2
C1905	20	0	0	CE1;CS2
C1909	20	0	0	CE1;CS2
C191	20	0	0	CE1;CS2
C1915	20	0	0	overlap	CE1;CS2
C1926	20	0	0	CE1;CS2
C1943	20	0	0	CE1;CS2
C1950	20	0	0	CE1;CS2
C1955	20	0	0	CE1;CS2
C1956	20	0	0	overlap	CE1;CS2
C1959	20	0	0	overlap	CE2;CS2
C1961	20	0	0	overlap	CE1;CS2
C1963	20	0	0	CE1;CS2
C1965	20	0	0	CE2;CS2
C1968	20	0	0	overlap	CE1;CS2
C1970	20	0	0	CE1;CS2
C1978	20	0	0	CE1;CS2
C1979	20	0	0	CE1;CS2
C198	20	0	0	CE1;CS2
C1982	20	0	0	CE2;CS2
C1988	20	0	0	overlap	CE1;CS2
C1995	20	0	0	CE1;CS2
C1996	20	0	0	overlap	CE1;CS2
C1998	20	0	0	CE1;CS2
C2001	20	0	0	CE1;CS2
C201	20	0	0	CE1;CS2
C2013	20	0	0	overlap	CE1;CS2
C2020	20	0	0	CE1;CS2
C2028	20	0	0	CE1;CS2
C203	20	0	0	CE1;CS2
C2036	20	0	0	CE1;CS2
C204	20	0	0	CE1;CS2
C2041	20	0	0	CE2;CS2
C2045	20	0	0	CE2;CS2
C2048	20	0	0	CE2;CS1
C2052	20	0	0	CE1;CS2
C2063	20	0	0	overlap	CE1;CS2
C2069	20	0	0	CE1;CS2
C2075	20	0	0	CE1;CS2
C2076	20	0	0	overlap	CE2;CS2
C2078	20	0	0	CE1;CS2
C2082	20	0	0	CE2;CS2
C2091	20	0	0	CE1;CS2
C2093	20	0	0	CE1;CS2
C210	20	0	0	CE1;CS2
C214	20	0	0	CE1;CS2
C2146	20	0	0	CE1;CS2
C215	20	0	0	CE1;CS2
C2152	20	0	0	CE1;CS2
C2156	20	0	0	CE1;CS2
C2161	20	0	0	CE1;CS2
C2165	20	0	0	CE1;CS2
C2175	20	0	0	CE2;CS2
C2183	20	0	0	CE1;CS2
C2192	20	0	0	CE1;CS2
C220	20	0	0	CE1;CS2
C2205	20	0	0	overlap	CE1;CS2
C2208	20	0	0	CE1;CS2
C2218	20	0	0	CE1;CS2
C2222	20	0	0	CE1;CS2
C2224	20	0	0	CE1;CS2
C2239	20	0	0	CE1;CS2
C224	20	0	0	CE1;CS2
C2249	20	0	0	CE1;CS2
C225	20	0	0	CE1;CS2
C2261	20	0	0	CE1;CS2
C2268	20	0	0	CE1;CS2
C2288	20	0	0	CE2;CS2
C229	20	0	0	CE1;CS2
C2293	20	0	0	CE1;CS2
C2301	20	0	0	CE1;CS2
C231	20	0	0	CE1;CS2
C232	20	0	0	CE1;CS2
C233	20	0	0	CE1;CS2
C2343	20	0	0	overlap	CE1;CS2
C2351	20	0	0	CE1;CS2
C2358	20	0	0	CE1;CS2
C2371	20	0	0	CE1;CS2
C2380	20	0	0	CE2;CS1
C2381	20	0	0	CE1;CS2
C2385	20	0	0	CE1;CS2
C240	20	0	0	CE1;CS2
C2400	20	0	0	CE1;CS2
C2404	20	0	0	overlap	CE1;CS2
C241	20	0	0	overlap	CE1;CS2
C2412	20	0	0	CE1;CS2
C2418	20	0	0	overlap	CE1;CS2
C2421	20	0	0	CE1;CS2
C2428	20	0	0	CE2;CS1
C2431	20	0	0	CE1;CS2
C2446	20	0	0	CE1;CS2
C2455	20	0	0	CE1;CS2
C2463	20	0	0	CE1;CS2
C2464	20	0	0	CE1;CS2
C247	20	0	0	CE1;CS2
C248	20	0	0	CE1;CS2
C25	20	0	0	CE1;CS2
C2520	20	0	0	CE1;CS2
C2536	20	0	0	CE1;CS2
C2560	20	0	0	CE1;CS2
C2561	20	0	0	CE2;CS1
C2563	20	0	0	CE2;CS1
C257	20	0	0	overlap	CE1;CS2
C259	20	0	0	CE1;CS2
C2599	20	0	0	overlap	CE2;CS1
C26	20	0	0	CE1;CS2
C2605	20	0	0	CE1;CS2
C2609	20	0	0	overlap	CE1;CS2
C2633	20	0	0	CE2;CS1
C2644	20	0	0	CE1;CS2
C2663	20	0	0	CE2;CS1
C2667	20	0	0	CE2;CS1
C2683	20	0	0	CE2;CS1
C269	20	0	0	CE1;CS2
C2692	20	0	0	CE1;CS2
C270	20	0	0	CE1;CS2
C2702	20	0	0	CE2;CS2
C2707	20	0	0	CE2;CS2
C2710	20	0	0	overlap	CE1;CS2
C2716	20	0	0	CE1;CS2
C2718	20	0	0	CE1;CS2
C2725	20	0	0	overlap	CE2;CS2
C273	20	0	0	CE1;CS2
C275	20	0	0	CE2;CM1;CS2
C2751	20	0	0	CE1;CS2
C276	20	0	0	CE1;CS2
C277	20	0	0	CE1;CS2
C2793	20	0	0	CE2;CS1
C2794	20	0	0	CE1;CS2
C280	20	0	0	CE1;CS2
C2804	20	0	0	CE1;CS2
C2812	20	0	0	overlap	CE1;CS2
C2818	20	0	0	CE1;CS2
C2825	20	0	0	CE2;CS2
C284	20	0	0	CE1;CS2
C2844	20	0	0	CE1;CS2
C287	20	0	0	overlap	CE1;CS2
C2871	20	0	0	overlap	CE2;CS2
C288	20	0	0	overlap	CE1;CS2
C2880	20	0	0	overlap	CE2;CS2
C2881	20	0	0	CE2;CS1
C2882	20	0	0	CE1;CS2
C2899	20	0	0	CE2;CS1
C2901	20	0	0	overlap	CE1;CS2
C2910	20	0	0	CE2;CS1
C2923	20	0	0	overlap	CE1;CS2
C2944	20	0	0	CE1;CS2
C2955	20	0	0	CE2;CS1
C2967	20	0	0	CE1;CS2
C2985	20	0	0	CE2;CS2
C30	20	0	0	CE1;CS2
C3018	20	0	0	CE2;CS2
C3029	20	0	0	CE1;CS2
C303	20	0	0	CE1;CS2
C3037	20	0	0	CE2;CS1
C3047	20	0	0	overlap	CE1;CS2
C3064	20	0	0	overlap	CE1;CS2
C3092	20	0	0	CE2;CS2
C3127	20	0	0	CE1;CS2
C3145	20	0	0	CE2;CS2
C318	20	0	0	CE1;CS2
C319	20	0	0	CE1;CS2
C3223	20	0	0	overlap	CE2;CS1
C3229	20	0	0	CE2;CS1
C3231	20	0	0	CE2;CS1
C324	20	0	0	CE1;CS2
C3240	20	0	0	overlap	CE2;CS1
C325	20	0	0	CE1;CS2
C3273	20	0	0	CE1;CS2
C3285	20	0	0	CE2;CS1
C3303	20	0	0	CE2;CS2
C3352	20	0	0	CE1;CS2
C3358	20	0	0	overlap	CE2;CS2
C336	20	0	0	CE1;CS2
C3396	20	0	0	CE1;CS2
C340	20	0	0	CE1;CS2
C347	20	0	0	CE1;CS2
C348	20	0	0	CE1;CS2
C3509	20	0	0	CE2;CS1
C354	20	0	0	CE1;CS2
C359	20	0	0	CE1;CS2
C367	20	0	0	CE1;CS2
C368	20	0	0	CE1;CS2
C369	20	0	0	CE1;CS2
C373	20	0	0	CE1;CS2
C374	20	0	0	CE1;CS2
C376	20	0	0	overlap	CE1;CS2
C377	20	0	0	CE1;CS2
C38	20	0	0	CE2;CS1
C390	20	0	0	CE1;CS2
C399	20	0	0	CE1;CS2
C400	20	0	0	CE1;CS2
C408	20	0	0	CE1;CS2
C414	20	0	0	CE1;CS2
C419	20	0	0	CE1;CS2
C420	20	0	0	CE1;CS2
C423	20	0	0	CE1;CS2
C425	20	0	0	CE1;CS2
C426	20	0	0	overlap	CE1;CS2
C427	20	0	0	CE1;CS2
C432	20	0	0	CE1;CS2
C433	20	0	0	CE1;CS2
C436	20	0	0	CE1;CS2
C438	20	0	0	CE1;CS2
C440	20	0	0	CE1;CS2
C441	20	0	0	CE1;CS2
C447	20	0	0	CE1;CS2
C451	20	0	0	CE1;CS2
C456	20	0	0	CE1;CS2
C457	20	0	0	CE1;CS2
C460	20	0	0	CE1;CS2
C465	20	0	0	CE1;CS2
C467	20	0	0	CE1;CS2
C470	20	0	0	CE1;CS2
C473	20	0	0	CE1;CS2
C482	20	0	0	CE1;CS2
C485	20	0	0	CE1;CS2
C49	20	0	0	CE1;CS2
C492	20	0	0	CE1;CS2
C516	20	0	0	CE1;CS2
C529	20	0	0	CE1;CS2
C532	20	0	0	CE1;CS2
C533	20	0	0	overlap	CE1;CS2
C536	20	0	0	CE1;CS2
C539	20	0	0	CE2;CS1
C543	20	0	0	CE1;CS2
C544	20	0	0	CE1;CS2
C545	20	0	0	CE2;CS2
C546	20	0	0	CE1;CS2
C549	20	0	0	CE1;CS2
C55	20	0	0	CE1;CS2
C556	20	0	0	CE1;CS2
C557	20	0	0	CE1;CS2
C559	20	0	0	CE1;CS2
C564	20	0	0	overlap	CE1;CS2
C566	20	0	0	overlap	CE1;CS2
C568	20	0	0	CE1;CS2
C570	20	0	0	CE2;CS1
C579	20	0	0	overlap	CE1;CS2
C58	20	0	0	CE1;CS2
C589	20	0	0	CE1;CS2
C591	20	0	0	CE1;CS2
C592	20	0	0	CE1;CS2
C594	20	0	0	CE1;CS2
C605	20	0	0	CE1;CS2
C607	20	0	0	CE1;CS2
C61	20	0	0	CE1;CS2
C624	20	0	0	overlap	CE1;CS2
C636	20	0	0	CE1;CS2
C640	20	0	0	CE1;CS2
C642	20	0	0	CE1;CS2
C648	20	0	0	CE1;CS2
C658	20	0	0	CE1;CS2
C663	20	0	0	CE1;CS2
C673	20	0	0	CE1;CS2
C679	20	0	0	CE1;CS2
C681	20	0	0	CE1;CS2
C684	20	0	0	CE1;CS2
C691	20	0	0	CE1;CS2
C703	20	0	0	CE1;CS2
C710	20	0	0	CE1;CS2
C711	20	0	0	overlap	CE1;CS2
C72	20	0	0	CE1;CS2
C739	20	0	0	overlap	CE1;CS2
C752	20	0	0	CE1;CS2
C753	20	0	0	CE2;CS1
C754	20	0	0	CE1;CS2
C755	20	0	0	CE1;CS2
C76	20	0	0	CE1;CS2
C763	20	0	0	CE1;CS2
C767	20	0	0	CE1;CS2
C770	20	0	0	CE1;CS2
C783	20	0	0	CE1;CS2
C784	20	0	0	CE1;CS2
C790	20	0	0	CE1;CS2
C792	20	0	0	CE2;CS2
C813	20	0	0	CE1;CS2
C815	20	0	0	CE1;CS2
C818	20	0	0	CE1;CS2
C819	20	0	0	CE1;CS2
C824	20	0	0	CE1;CS2
C827	20	0	0	CE1;CS2
C830	20	0	0	CE1;CS2
C832	20	0	0	CE1;CS2
C845	20	0	0	CE1;CS2
C846	20	0	0	CE1;CS2
C861	20	0	0	CE1;CS2
C869	20	0	0	CE1;CS2
C87	20	0	0	CE1;CS2
C886	20	0	0	CE1;CS2
C89	20	0	0	CE1;CS2
C897	20	0	0	CE1;CS2
C909	20	0	0	CE1;CS2
C91	20	0	0	CE1;CS2
C911	20	0	0	overlap	CE1;CS2
C923	20	0	0	CE1;CS2
C924	20	0	0	CE1;CS2
C933	20	0	0	CE1;CS2
C942	20	0	0	CE1;CS2
C943	20	0	0	CE1;CS2
C946	20	0	0	CE1;CS2
C954	20	0	0	CE1;CS2
C963	20	0	0	CE1;CS2
C980	20	0	0	overlap	CE1;CS2
C101	20	0	1	CE2;CM1;CS2
C104	20	0	1	CE2;CS1
C1116	20	0	1	overlap	CE1;CS2
C126	20	0	1	overlap	CE2;CM1;CS2
C1291	20	0	1	CE1;CS2
C1304	20	0	1	overlap	CE2;CM1;CS2
C1368	20	0	1	CE2;CS1
C1388	20	0	1	CE2;CS1
C139	20	0	1	CE2;CM1;CS2
C1394	20	0	1	CE2;CM1;CS2
C1402	20	0	1	CE2;CM1;CS2
C1431	20	0	1	overlap	CE2;CM1;CS2
C1455	20	0	1	CE2;CM1;CS2
C1475	20	0	1	CE2;CS1
C148	20	0	1	CE2;CS1
C150	20	0	1	CE2;CM1;CS2
C154	20	0	1	CE2;CM1;CS2
C1548	20	0	1	CE2;CM1;CS2
C1599	20	0	1	CE1;CS2
C1627	20	0	1	overlap	CE1;CS2
C163	20	0	1	overlap	CE2;CS1
C1693	20	0	1	CE2;CS1
C1758	20	0	1	CE1;CS2
C1790	20	0	1	CE2;CS2
C1804	20	0	1	CE2;CM1;CS2
C1917	20	0	1	CE1;CS2
C1958	20	0	1	CE2;CS1
C2014	20	0	1	CE2;CS1
C2015	20	0	1	CE2;CM1;CS2
C2139	20	0	1	CE2;CS1
C2145	20	0	1	overlap	CE1;CS2
C242	20	0	1	CE2;CS1
C244	20	0	1	CE1;CS2
C250	20	0	1	CE2;CM1;CS2
C2504	20	0	1	CE1;CS2
C2547	20	0	1	CE1;CS2
C2550	20	0	1	CE2;CS1
C263	20	0	1	CE2;CM1;CS2
C2687	20	0	1	CE1;CS2
C2771	20	0	1	overlap	CE2;CS2
C3046	20	0	1	CE2;CS1
C309	20	0	1	CE1;CS2
C321	20	0	1	CE1;CS2
C381	20	0	1	CE2;CM1;CS2
C406	20	0	1	CE2;CS2
C439	20	0	1	CE2;CS1
C468	20	0	1	CE2;CM1;CS2
C498	20	0	1	CE2;CM1;CS2
C540	20	0	1	CE2;CS1
C548	20	0	1	overlap	CE2;CS1
C60	20	0	1	CE1;CS2
C612	20	0	1	CE2;CS1
C619	20	0	1	CE1;CS2
C622	20	0	1	CE2;CM1;CS2
C626	20	0	1	CE2;CS2
C631	20	0	1	CE2;CS1
C70	20	0	1	overlap	CE2;CM1;CS2
C708	20	0	1	CE2;CS2
C713	20	0	1	CE2;CS1
C798	20	0	1	CE1;CS2
C801	20	0	1	CE1;CS2
C822	20	0	1	CE2;CS1
C842	20	0	1	CE2;CM1;CS2
C92	20	0	1	CE2;CM1;CS2
C969	20	0	1	CE2;CM1;CS2
C2134	20	0	2	CE2;CS2
C3091	20	0	2	CE2;CS2
C2292	20	0	3	CE2;CS2
C2462	20	0	4	CE2;CS1
C1636	20	0	9	CE2;CS1
C1820	20	0	10	CE2;CS1
C2378	20	0	10	CE2;CS1
C2960	20	0	12	overlap	CE2;CS2
C345	20	0	13	CE2;CS2
C514	20	0	13	CE2;CS2
C1817	20	0	16	overlap	CE2;CS1
C190	20	0	18	CE2;CS2
C2892	20	0	18	CE2;CS1
C123	20	0	19	CE2;CM1;CS2
C1276	20	0	19	CE2;CS1
C2258	20	0	19	overlap	CE2;CS1
C487	20	0	19	CE2;CS2
C749	20	0	19	CE2;CS1
C2017	20	1	0	CE1;CS2
C2172	20	1	0	CE1;CS2
C2912	20	1	0	overlap	CE2;CS1
C3257	20	1	0	CE2;CS2
C3322	20	1	0	CE2;CS1
C1236	20	2	0	CE1;CS2
C2600	20	2	0	CE2;CS2
C3173	20	2	0	overlap	CE1;CS2
C3244	20	2	0	overlap	CE2;CS2
C3442	20	2	0	CE2;CS2
C3472	20	2	1	CE2;CS2
C323	20	4	0	CE1;CS2
C2537	20	10	0	CE1;CS2
C2202	20	12	5	CE2;CS2		Total new genes 20-way clusters	43
C107	19	0	0	CE2;CS1		w/o fs	37
C108	19	0	0	CE1;CS2
C1086	19	0	0	CE2;CS1
C1092	19	0	0	CE1;CS2
C1101	19	0	0	CE2;CS1
C1104	19	0	0	CE1;CS2
C1110	19	0	0	CE2;CS2
C1113	19	0	0	CE2;CS1
C115	19	0	0	CE2;CM1;CS2
C117	19	0	0	CE2;CS2
C1174	19	0	0	overlap	CE1;CS2
C1195	19	0	0	CE2;CS2
C1208	19	0	0	CE1;CS2
C1218	19	0	0	CE2;CS2
C124	19	0	0	CE1;CS2
C1249	19	0	0	CE2;CS1
C1277	19	0	0	CE2;CS1
C1357	19	0	0	CE2;CM1;CS2
C1383	19	0	0	CE1;CS2
C1396	19	0	0	CE1;CS2
C1411	19	0	0	CE2;CM1;CS2
C1413	19	0	0	CE1;CS2
C1437	19	0	0	CE1;CS2
C1441	19	0	0	CE2;CS1
C1462	19	0	0	CE1;CS2
C1488	19	0	0	CE2;CS2
C1523	19	0	0	CE2;CS2
C1553	19	0	0	CE2;CS1
C1556	19	0	0	CE2;CS2
C1575	19	0	0	CE1;CS2
C1578	19	0	0	overlap	CE2;CS2
C158	19	0	0	CE2;CM1;CS2
C1582	19	0	0	CE2;CS1
C1585	19	0	0	CE1;CS2
C1587	19	0	0	CE2;CS1
C1597	19	0	0	CE1;CS2
C173	19	0	0	overlap	CE2;CS2
C1847	19	0	0	CE2;CS1
C189	19	0	0	overlap	CE2;CS2
C1906	19	0	0	overlap	CE2;CS2
C1940	19	0	0	CE2;CS2
C1942	19	0	0	CE2;CS1
C195	19	0	0	CE2;CS2
C1951	19	0	0	CE2;CS1
C196	19	0	0	CE1;CS2
C199	19	0	0	CE1;CS2
C1993	19	0	0	CE1;CS2
C2057	19	0	0	CE2;CS1
C207	19	0	0	CE2;CS1
C2112	19	0	0	CE1;CS2
C2155	19	0	0	CE2;CS2
C2164	19	0	0	CE1;CS2
C2178	19	0	0	CE2;CS1
C2186	19	0	0	CE2;CS1
C2195	19	0	0	overlap	CE1;CS2
C2227	19	0	0	CE1;CS2
C2251	19	0	0	CE1;CS2
C226	19	0	0	CE1;CS2
C2273	19	0	0	CE2;CS2
C2284	19	0	0	CE1;CS2
C2353	19	0	0	CE1;CS2
C2443	19	0	0	CE2;CS1
C2525	19	0	0	overlap	CE1;CS2
C2545	19	0	0	CE1;CS2
C2567	19	0	0	CE2;CS1
C2607	19	0	0	CE2;CS1
C2613	19	0	0	CE1;CS2
C262	19	0	0	CE2;CS2
C2658	19	0	0	overlap	CE1;CS2
C2665	19	0	0	CE1;CS2
C2682	19	0	0	CE2;CS1
C2717	19	0	0	CE1;CS2
C2724	19	0	0	CE1;CS2
C2732	19	0	0	CE2;CS1
C2792	19	0	0	CE1;CS2
C283	19	0	0	CE2;CS1
C2897	19	0	0	CE1;CS2
C295	19	0	0	CE2;CS1
C2986	19	0	0	CE2;CS2
C299	19	0	0	CE1;CS2
C306	19	0	0	CE2;CM1;CS2
C3076	19	0	0	CE1;CS2
C3118	19	0	0	CE1;CS2
C312	19	0	0	overlap	CE2;CS2
C32	19	0	0	CE1;CS2
C3219	19	0	0	overlap	CE2;CS2
C3271	19	0	0	CE2;CS1
C3336	19	0	0	overlap	CE2;CS1
C3365	19	0	0	overlap	CE2;CS1
C337	19	0	0	CE1;CS2
C34	19	0	0	CE2;CS1
C342	19	0	0	CE2;CM1;CS2
C3466	19	0	0	CE2;CS2
C35	19	0	0	CE1;CS2
C357	19	0	0	CE2;CS1
C371	19	0	0	CE2;CS1
C402	19	0	0	CE1;CS2
C411	19	0	0	CE2;CS2
C455	19	0	0	CE1;CS2
C479	19	0	0	CE2;CS1
C504	19	0	0	CE2;CS2
C512	19	0	0	CE1;CS2
C527	19	0	0	CE2;CS2
C565	19	0	0	CE1;CS2
C567	19	0	0	CE2;CS1
C582	19	0	0	CE1;CS2
C596	19	0	0	CE1;CS2
C613	19	0	0	CE2;CS1
C615	19	0	0	CE2;CS2
C625	19	0	0	CE1;CS2
C639	19	0	0	CE1;CS2
C655	19	0	0	CE1;CS2
C660	19	0	0	CE1;CS2
C682	19	0	0	CE1;CS2
C689	19	0	0	CE2;CS1
C707	19	0	0	CE2;CS1
C71	19	0	0	CE1;CS2
C728	19	0	0	CE2;CS2
C73	19	0	0	CE2;CM1;CS2
C746	19	0	0	CE1;CS2
C769	19	0	0	CE1;CS2
C781	19	0	0	CE2;CS2
C826	19	0	0	CE1;CS2
C849	19	0	0	CE1;CS2
C85	19	0	0	CE1;CS2
C871	19	0	0	CE1;CS2
C888	19	0	0	CE2;CS1
C912	19	0	0	overlap	CE2;CM1;CS2
C917	19	0	0	CE1;CS2
C96	19	0	0	overlap	CE2;CS2
C973	19	0	0	CE1;CS2
C976	19	0	0	CE1;CS2
C1461	19	0	1	CE2;CS2
C1637	19	0	1	CE2;CS1
C1813	19	0	1	CE2;CS1
C1848	19	0	1	overlap	CE2;CS1
C1879	19	0	1	CE2;CS2
C19	19	0	1	CE2;CS1
C1925	19	0	1	CE2;CS1
C2050	19	0	1	overlap	CE2;CS1
C208	19	0	1	CE2;CS1
C2177	19	0	1	overlap	CE2;CS1
C2233	19	0	1	overlap	CE2;CS1
C2365	19	0	1	CE2;CS2
C2521	19	0	1	overlap	CE2;CS1
C2664	19	0	1	overlap	CE2;CS2
C289	19	0	1	CE2;CM1;CS2
C3082	19	0	1	CE1;CS2
C3266	19	0	1	CE2;CS2
C346	19	0	1	CE2;CM1;CS2
C458	19	0	1	CE2;CM1;CS2
C502	19	0	1	CE2;CS2
C618	19	0	1	CE2;CS2
C932	19	0	1	CE2;CM1;CS2
C970	19	0	1	CE2;CS1
C1781	19	0	2	CE2;CM1;CS2
C2401	19	0	2	CE2;CS2
C3156	19	0	2	overlap	CE2;CS2
C899	19	0	2	CE2;CM1;CS2
C3326	19	0	3	CE2;CS2
C747	19	0	3	CE1;CS2
C1071	19	0	5	overlap	CE2;CS2
C2269	19	0	5	CE2;CS2
C1607	19	0	6	CE2;CS2
C3068	19	0	14	overlap	CE2;CS2
C634	19	0	14	CE1;CS2
C1901	19	1	0	CE2;CS2
C3035	19	1	0	CE2;CS1
C3221	19	1	0	CE2;CS2
C3407	19	1	0	CE1;CS2
C2579	19	1	1	CE1;CS2
C3182	19	3	17	CE2;CS1
C1067	18	0	0	CE1;CS2
C110	18	0	0	CE1;CS2
C1106	18	0	0	CE2;CS1
C1197	18	0	0	CE1;CS2
C1229	18	0	0	CE1;CS2
C1326	18	0	0	CE1;CS2
C134	18	0	0	CE2;CM1;CS2
C1354	18	0	0	CE2;CS2
C1372	18	0	0	CE2;CS1
C1393	18	0	0	CE2;CM1;CS2
C140	18	0	0	CE2;CM1;CS2
C1405	18	0	0	CE1;CS2
C1435	18	0	0	overlap	CE1;CS2
C1484	18	0	0	CE2;CS2
C1485	18	0	0	CE2;CS2
C1503	18	0	0	CE2;CS2
C1603	18	0	0	CE2;CS1
C1632	18	0	0	CE2;CS2
C1688	18	0	0	CE2;CS1
C1772	18	0	0	CE2;CS2
C1799	18	0	0	CE2;CS2
C1834	18	0	0	CE2;CS2
C1835	18	0	0	CE1;CS2
C186	18	0	0	CE1;CS2
C1885	18	0	0	CE2;CS1
C1923	18	0	0	CE2;CS1
C193	18	0	0	CE2;CS2
C1933	18	0	0	CE2;CS2
C200	18	0	0	CE2;CS2
C2011	18	0	0	CE1;CS2
C2038	18	0	0	CE2;CS1
C2054	18	0	0	CE1;CS2
C2073	18	0	0	overlap	CE1;CS2
C2133	18	0	0	CE2;CS1
C2136	18	0	0	CE1;CS2
C2137	18	0	0	CE1;CS2
C2167	18	0	0	CE2;CS2
C2168	18	0	0	CE1;CS2
C2173	18	0	0	CE1;CS2
C2220	18	0	0	CE1;CS2
C2267	18	0	0	CE2;CS1
C2302	18	0	0	CE2;CS1
C2319	18	0	0	CE1;CS2
C2376	18	0	0	overlap	CE2;CS2
C2407	18	0	0	CE1;CS2
C2427	18	0	0	CE1;CS2
C2432	18	0	0	CE1;CS2
C2434	18	0	0	CE1;CS2
C2441	18	0	0	CE1;CS2
C2447	18	0	0	CE1;CS2
C2467	18	0	0	CE2;CS2
C2540	18	0	0	CE2;CS1
C2588	18	0	0	CE1;CS2
C265	18	0	0	CE2;CS2
C2668	18	0	0	CE2;CS1
C2679	18	0	0	CE1;CS2
C2708	18	0	0	CE2;CS1
C2781	18	0	0	CE2;CS1
C2884	18	0	0	CE2;CS1
C2885	18	0	0	CE1;CS2
C2886	18	0	0	CE1;CS2
C2926	18	0	0	CE2;CS1
C2946	18	0	0	CE2;CS2
C2964	18	0	0	CE2;CS2
C3019	18	0	0	CE2;CS1
C3099	18	0	0	overlap	CE1;CS2
C3117	18	0	0	CE2;CS1
C3179	18	0	0	CE2;CS2
C326	18	0	0	CE2;CS1
C3260	18	0	0	CE2;CS2
C3265	18	0	0	CE1;CS2
C3281	18	0	0	CE2;CS2
C3299	18	0	0	CE1;CS2
C338	18	0	0	CE1;CS2
C3417	18	0	0	overlap	CE1;CS2
C362	18	0	0	CE2;CS2
C383	18	0	0	CE1;CS2
C415	18	0	0	overlap	CE2;CS2
C483	18	0	0	CE1;CS2
C558	18	0	0	CE2;CS1
C57	18	0	0	CE2;CS2
C580	18	0	0	CE2;CS2
C621	18	0	0	CE1;CS2
C627	18	0	0	CE1;CS2
C628	18	0	0	CE2;CS1
C644	18	0	0	CE1;CS2
C686	18	0	0	overlap	CE2;CS1
C765	18	0	0	CE2;CS1
C823	18	0	0	CE1;CS2
C839	18	0	0	CE2;CS1
C848	18	0	0	CE2;CS2
C874	18	0	0	CE2;CS2
C930	18	0	0	CE2;CS1
C1330	18	0	1	CE2;CS1
C1904	18	0	1	CE2;CS1
C3395	18	0	1	CE2;CS1
C858	18	0	1	CE2;CS2
C1606	18	0	2	CE2;CS2
C2080	18	0	2	overlap	CE2;CS1
C2399	18	0	2	CE2;CS1
C771	18	0	2	CE2;CS1
C709	18	0	14	overlap	CE2;CS2
C1272	18	0	17	CE2;CS1
C2826	18	3	0	CE2;CS1
C3275	18	3	0	CE2;CS1
C3372	18	3	0	CE1;CS2
C1096	17	0	0	CE2;CM1;CS2
C113	17	0	0	CE2;CS2
C1254	17	0	0	CE1;CS2
C1292	17	0	0	CE2;CS1
C1363	17	0	0	CE1;CS2
C1378	17	0	0	CE1;CS2
C1386	17	0	0	overlap	CE1;CS2
C1466	17	0	0	CE1;CS2
C1473	17	0	0	CE2;CS2
C157	17	0	0	CE1;CS2
C162	17	0	0	CE2;CS2
C1663	17	0	0	CE1;CS2
C175	17	0	0	CE1;CS2
C1836	17	0	0	CE1;CS2
C2061	17	0	0	CE2;CS2
C2162	17	0	0	CE1;CS2
C2187	17	0	0	CE2;CS1
C2217	17	0	0	CE1;CS2
C2359	17	0	0	CE2;CS1
C2478	17	0	0	CE1;CS2
C2635	17	0	0	CE1;CS2
C2676	17	0	0	CE2;CS2
C2733	17	0	0	CE1;CS2
C2913	17	0	0	CE1;CS2
C2948	17	0	0	CE2;CS1
C3009	17	0	0	CE2;CM1;CS2
C3139	17	0	0	CE2;CS2
C3165	17	0	0	CE2;CS1
C3227	17	0	0	overlap	CE1;CS2
C3349	17	0	0	overlap	CE2;CS1
C500	17	0	0	CE2;CS1
C51	17	0	0	CE2;CS2
C522	17	0	0	CE2;CS2
C647	17	0	0	CE2;CS1
C702	17	0	0	CE1;CS2
C712	17	0	0	CE1;CS2
C879	17	0	0	CE2;CS1
C952	17	0	0	CE1;CS2
C1381	17	0	1	CE2;CS2
C1677	17	0	1	CE2;CM1;CS2
C2728	17	0	1	CE2;CS1
C3264	17	0	1	overlap	CE2;CS1
C788	17	0	1	CE2;CS2
C2522	17	0	4	CE2;CS2
C2693	17	0	4	CE2;CS1
C2677	17	0	6	CE1;CS2
C2570	17	1	0	CE2;CS1
C2573	17	2	3	CE2;CM1;CS2
C3152	17	12	2	CE1;CS2
C1287	16	0	0	CE2;CS1
C1505	16	0	0	CE2;CS2
C1712	16	0	0	CE1;CS2
C2153	16	0	0	CE2;CS2
C222	16	0	0	CE2;CM1;CS2
C2392	16	0	0	CE1;CS2
C251	16	0	0	CE2;CS2
C2604	16	0	0	CE2;CS2
C2630	16	0	0	CE2;CS2
C2830	16	0	0	overlap	CE1;CS2
C2947	16	0	0	overlap	CE1;CS2
C3085	16	0	0	CE1;CS2
C3119	16	0	0	overlap	CE2;CS2
C3164	16	0	0	overlap	CE2;CS1
C3180	16	0	0	overlap	CE2;CS2
C3355	16	0	0	CE2;CS2
C3362	16	0	0	CE2;CS2
C488	16	0	0	CE2;CS2
C714	16	0	0	CE1;CS2
C88	16	0	0	CE2;CS1
C979	16	0	0	CE2;CS2
C2266	16	0	1	overlap	CE1;CS2
C2805	16	0	1	CE2;CS2
C2616	16	2	0	CE2;CS2
C109	15	0	0	CE2;CM1;CS2
C116	15	0	0	CE1;CS2
C1338	15	0	0	CE1;CS2
C1349	15	0	0	CE2;CS2
C1359	15	0	0	CE2;CS1
C1436	15	0	0	CE2;CS2
C1551	15	0	0	CE1;CS2
C1562	15	0	0	CE2;CM1;CS2
C164	15	0	0	CE1;CS2
C166	15	0	0	CE2;CM1;CS2
C1709	15	0	0	CE2;CS1
C1717	15	0	0	CE2;CS2
C2198	15	0	0	CE2;CS2
C2240	15	0	0	CE1;CS2
C2338	15	0	0	CE1;CS2
C2419	15	0	0	overlap	CE2;CS1
C2470	15	0	0	CE2;CS1
C2566	15	0	0	CE2;CM1;CS2
C2571	15	0	0	CE2;CS1
C2634	15	0	0	CE2;CS2
C298	15	0	0	CE2;CM1;CS2
C3094	15	0	0	CE2;CS2
C3297	15	0	0	CE2;CS1
C3319	15	0	0	CE2;CS1
C416	15	0	0	CE2;CS1
C476	15	0	0	CE2;CS1
C523	15	0	0	CE2;CM1;CS2
C598	15	0	0	CE2;CS1
C630	15	0	0	CE2;CS1
C829	15	0	0	CE2;CS2
C1999	15	0	1	CE2;CS2
C2185	15	0	1	CE2;CS2
C2737	15	0	1	overlap	CE2;CS2
C795	15	0	3	CE2;CS1
C2067	15	0	10	CE2;CS1
C3494	15	12	0	CE2;CS2
C119	14	0	0	CE2;CS2
C1212	14	0	0	CE2;CS2
C125	14	0	0	CE1;CS2
C1460	14	0	0	CE2;CS1
C1686	14	0	0	CE2;CS2
C1876	14	0	0	overlap	CE2;CS2
C2083	14	0	0	CE1;CS2
C2505	14	0	0	CE2;CS1
C3021	14	0	0	CE2;CS1
C3088	14	0	0	CE2;CS2
C3348	14	0	0	CE2;CS1
C3381	14	0	0	CE2;CS1
C385	14	0	0	CE2;CS1
C393	14	0	0	CE2;CS1
C649	14	0	0	CE2;CS1
C683	14	0	0	CE2;CS2
C2735	14	0	1	CE2;CS2
C629	14	0	1	CE2;CS2
C2820	14	0	7	overlap	CE2;CS1
C2731	14	1	0	CE2;CS2
C2538	14	1	2	CE2;CS1
C2457	14	2	2	CE2;CS2
C1832	14	4	2	CE2;CM1;CS2
C1115	14	8	0	CE2;CM1;CS2
C1057	13	0	0	CE2;CS1
C1100	13	0	0	CE2;CS1
C1271	13	0	0	CE2;CM1;CS2
C1369	13	0	0	CE1;CS2
C1769	13	0	0	CE1;CS2
C1873	13	0	0	CE2;CS1
C1962	13	0	0	CE1;CS2
C2042	13	0	0	CE2;CS1
C2086	13	0	0	overlap	CE1;CS2
C2103	13	0	0	CE2;CS1
C2197	13	0	0	CE2;CS2
C2375	13	0	0	CE2;CS2
C2417	13	0	0	CE2;CS2
C2517	13	0	0	CE2;CS1
C2527	13	0	0	CE2;CS1
C253	13	0	0	CE1;CS2
C2539	13	0	0	CE2;CS2
C2715	13	0	0	overlap	CE2;CS1
C2759	13	0	0	CE2;CS1
C2987	13	0	0	CE2;CS2
C3062	13	0	0	CE1;CS2
C310	13	0	0	CE2;CS2
C328	13	0	0	overlap	CE1;CS2
C443	13	0	0	CE2;CS1
C560	13	0	0	CE2;CS1
C588	13	0	0	CE2;CS1
C595	13	0	0	CE1;CS2
C611	13	0	0	CE1;CS2
C705	13	0	0	CE2;CM1;CS2
C789	13	0	0	CE2;CS2
C809	13	0	0	CE2;CS2
C855	13	0	0	CE2;CS1
C885	13	0	0	overlap	CE2;CS2
C934	13	0	0	CE2;CS1
C957	13	0	0	CE2;CS2
C958	13	0	0	CE2;CS1
C959	13	0	0	CE2;CM1;CS2
C956	13	0	1	CE2;CS2
C2816	13	0	2	overlap	CE2;CS2
C69	13	0	4	overlap	CE2;CS1
C3030	13	1	0	CE2;CS2
C1188	13	5	1	CE2;CM1;CS2
C3007	13	6	0	CE2;CS2
C3378	13	11	0	CE2;CS1
C1107	12	0	0	CE2;CM1;CS2
C1122	12	0	0	CE2;CS1
C1172	12	0	0	overlap	CE2;CS2
C1173	12	0	0	CE2;CS1
C1360	12	0	0	CE2;CS1
C1456	12	0	0	CE2;CS2
C1635	12	0	0	overlap	CE2;CS2
C1740	12	0	0	CE2;CS1
C2006	12	0	0	CE2;CS2
C2131	12	0	0	CE2;CS2
C2196	12	0	0	CE2;CS1
C2442	12	0	0	CE2;CS1
C2483	12	0	0	CE2;CS1
C2681	12	0	0	CE2;CS2
C2734	12	0	0	CE1;CS2
C286	12	0	0	CE2;CS1
C311	12	0	0	overlap	CE1;CS2
C3317	12	0	0	CE2;CS1
C680	12	0	0	CE2;CS2
C696	12	0	0	CE1;CS2
C759	12	0	0	CE2;CS1
C864	12	0	0	CE2;CS2
C919	12	0	0	CE2;CM1;CS2
C962	12	0	0	CE2;CS2
C1180	12	0	1	CE2;CS2
C2081	12	0	1	overlap	CE2;CS2
C331	12	0	1	CE2;CS2
C651	12	0	1	CE2;CM1;CS2
C2894	12	0	2	CE2;CS2
C1487	12	0	3	overlap	CE2;CS1
C2906	12	0	3	CE2;CS1
C2449	12	0	4	CE2;CS2
C1788	12	0	6	CE2;CS2
C2770	12	0	10	overlap	CE2;CS2
C1052	12	1	0	CE2;CS2
C3105	12	1	0	CE2;CS2
C3390	12	1	0	CE2;CS1
C1510	12	1	1	CE2;CS2
C2532	12	7	0	overlap	CE1;CS2
C3224	12	9	0	CE1;CS2
C1095	11	0	0	CE1;CS2
C1130	11	0	0	CE2;CS2
C1301	11	0	0	CE1;CS2
C1669	11	0	0	CE2;CS1
C1953	11	0	0	CE2;CS2
C2513	11	0	0	CE2;CS2
C252	11	0	0	CE1;CS2
C2657	11	0	0	CE2;CS2
C271	11	0	0	CE1;CS2
C2773	11	0	0	CE2;CS1
C2851	11	0	0	CE1;CS2
C2859	11	0	0	CE2;CS2
C3142	11	0	0	CE1;CS2
C329	11	0	0	CE1;CS2
C3452	11	0	0	CE2;CS2
C409	11	0	0	CE2;CM1;CS2
C46	11	0	0	CE2;CM1;CS2
C541	11	0	0	CE2;CS1
C574	11	0	0	CE1;CS2
C719	11	0	0	CE2;CS1
C902	11	0	0	CE1;CS2
C945	11	0	0	CE1;CS2
C968	11	0	0	CE1;CS2
C1650	11	0	1	CE2;CS2
C410	11	0	1	overlap	CE2;CS2
C449	11	0	4	CE2;CS2
C3455	11	1	0	CE1;CS2
C2435	11	2	0	CE1;CS2
C1211	10	0	0	CE1;CS2
C1642	10	0	0	CE2;CS2
C1811	10	0	0	CE2;CS1
C1875	10	0	0	CE1;CS2
C192	10	0	0	CE2;CS2
C2276	10	0	0	overlap	CE2;CS2
C2556	10	0	0	overlap	CE2;CS2
C292	10	0	0	CE2;CS2
C2942	10	0	0	CE2;CS2
C3038	10	0	0	CE2;CS1
C3080	10	0	0	CE2;CS2
C3274	10	0	0	overlap	CE2;CS1
C3295	10	0	0	CE1;CS2
C3340	10	0	0	CE1;CS2
C3345	10	0	0	CE2;CS1
C3346	10	0	0	CE2;CS2
C3368	10	0	0	CE2;CS1
C553	10	0	0	CE2;CS2
C617	10	0	0	CE2;CM1;CS2
C62	10	0	0	CE2;CS2
C659	10	0	0	CE1;CS2
C7	10	0	0	overlap	CE2;CM1;CS2
C722	10	0	0	CE2;CM1;CS2
C1801	10	0	1	overlap	CE2;CM1;CS2
C2829	10	0	1	overlap	CE2;CS1
C2615	10	1	0	CE2;CS2
C2360	10	2	0	CE2;CS2
C3338	10	4	0	CE1;CS2
C3159	10	6	0	overlap	CE1;CS2
C1490	9	0	0	CE1;CS2
C1818	9	0	0	CE2;CS1
C1893	9	0	0	overlap	CE1;CS2
C1894	9	0	0	overlap	CE1;CS2
C2095	9	0	0	CE1;CS2
C2209	9	0	0	overlap	CE2;CS2
C2215	9	0	0	CE1;CS2
C2313	9	0	0	CE2;CS2
C2445	9	0	0	CE2;CS1
C2466	9	0	0	CE1;CS2
C2474	9	0	0	overlap	CE2;CS2
C2518	9	0	0	CE2;CS1
C2762	9	0	0	CE2;CS1
C2903	9	0	0	CE2;CS1
C2961	9	0	0	overlap	CE1;CS2
C3071	9	0	0	CE2;CS2
C3482	9	0	0	overlap	CE1;CS2
C37	9	0	0	CE2;CS2
C665	9	0	0	CE2;CS1
C808	9	0	0	CE2;CS1
C910	9	0	0	CE1;CS2
C1098	9	0	1	CE2;CM1;CS2
C1991	9	5	6	CE2;CS2
C102	8	0	0	CE2;CS2
C1120	8	0	0	overlap	CE2;CS2
C1506	8	0	0	CE2;CS2
C1863	8	0	0	CE2;CS2
C1899	8	0	0	overlap	CE1;CS2
C2062	8	0	0	CE1;CS2
C2065	8	0	0	CE2;CS2
C2135	8	0	0	CE2;CM1;CS2
C2174	8	0	0	CE2;CS1
C2321	8	0	0	CE1;CS2
C2465	8	0	0	overlap	CE2;CS2
C2764	8	0	0	CE1;CS2
C293	8	0	0	CE1;CS2
C297	8	0	0	CE2;CM1;CS2
C3032	8	0	0	CE2;CS1
C3102	8	0	0	CE2;CS2
C316	8	0	0	overlap	CE1;CS2
C3184	8	0	0	CE1;CS2
C3209	8	0	0	overlap	CE1;CS2
C3213	8	0	0	CE2;CS1
C3286	8	0	0	CE2;CS1
C3383	8	0	0	overlap	CE2;CS2
C3447	8	0	0	CE2;CS1
C396	8	0	0	CE2;CS1
C54	8	0	0	CE1;CS2
C877	8	0	0	CE2;CS2
C985	8	0	0	CE2;CS2
C99	8	0	0	overlap	CE1;CS2
C1469	8	0	1	overlap	CE2;CS1
C294	8	0	1	CE2;CS1
C678	8	0	7	CE2;CM1;CS2
C3252	8	3	0	CE2;CS1
C3515	8	6	0	CE2;CS1
C1069	7	0	0	CE2;CS2
C1234	7	0	0	CE1;CS2
C1385	7	0	0	CE2;CS2
C156	7	0	0	overlap	CE1;CS2
C1586	7	0	0	overlap	CE1;CS2
C1823	7	0	0	CE2;CS1
C1842	7	0	0	overlap	CE1;CS2
C2035	7	0	0	CE2;CM1;CS2
C2053	7	0	0	CE2;CS2
C217	7	0	0	overlap	CE1;CS2
C2291	7	0	0	overlap	CE1;CS2
C2394	7	0	0	CE1;CS2
C2456	7	0	0	overlap	CE2;CS1
C2519	7	0	0	CE1;CS2
C2549	7	0	0	CE1;CS2
C2577	7	0	0	CE2;CS2
C2701	7	0	0	CE1;CS2
C2803	7	0	0	CE1;CS2
C2864	7	0	0	CE2;CS2
C2988	7	0	0	overlap	CE2;CS2
C3048	7	0	0	overlap	CE2;CS1
C3057	7	0	0	CE1;CS2
C3129	7	0	0	CE2;CS1
C3208	7	0	0	overlap	CE2;CS1
C3302	7	0	0	CE2;CS2
C3418	7	0	0	CE2;CS2
C351	7	0	0	CE2;CS2
C45	7	0	0	CE1;CS2
C462	7	0	0	CE1;CS2
C53	7	0	0	CE2;CM1;CS2
C535	7	0	0	CE1;CS2
C697	7	0	0	CE2;CS2
C80	7	0	0	CE1;CS2
C853	7	0	0	CE1;CS2
C86	7	0	0	CE1;CS2
C2574	7	0	1	CE2;CM1;CS2
C3255	7	2	0	CE2;CS1
C1128	6	0	0	overlap	CE2;CS2
C1185	6	0	0	CE1;CS2
C1205	6	0	0	CE1;CS2
C160	6	0	0	CE2;CS2
C1652	6	0	0	CE1;CS2
C1681	6	0	0	CE2;CS2
C18	6	0	0	overlap	CE1;CS2
C1969	6	0	0	CE2;CS1
C2032	6	0	0	CE1;CS2
C2210	6	0	0	CE2;CS2
C2247	6	0	0	CE2;CS2
C2322	6	0	0	CE2;CS2
C2339	6	0	0	CE1;CS2
C2406	6	0	0	CE1;CS2
C2487	6	0	0	overlap	CE2;CS2
C2529	6	0	0	CE2;CS2
C2768	6	0	0	CE2;CS2
C2778	6	0	0	CE2;CS1
C2824	6	0	0	overlap	CE1;CS2
C2852	6	0	0	CE1;CS2
C2877	6	0	0	overlap	CE1;CS2
C3110	6	0	0	CE1;CS2
C3170	6	0	0	overlap	CE2;CS1
C3261	6	0	0	CE2;CS1
C4	6	0	0	CE2;CS2
C65	6	0	0	CE2;CS2
C657	6	0	0	CE2;CM1;CS2
C733	6	0	0	CE2;CS2
C8	6	0	0	CE2;CS2
C804	6	0	0	CE2;CS2
C863	6	0	0	CE2;CS2
C904	6	0	0	CE2;CS2
C977	6	0	0	CE1;CS2
C1659	6	0	1	CE2;CS2
C2655	6	0	2	CE2;CS2
C3155	6	5	0	CE2;CS1
C1124	5	0	0	CE2;CS2
C1148	5	0	0	CE2;CS2
C1243	5	0	0	CE2;CM1;CS2
C1501	5	0	0	CE2;CS2
C1541	5	0	0	CE2;CS2
C1997	5	0	0	CE2;CS1
C2033	5	0	0	CE2;CS1
C2141	5	0	0	CE1;CS2
C2246	5	0	0	CE2;CS1
C2259	5	0	0	CE2;CS2
C2271	5	0	0	CE1;CS2
C2433	5	0	0	CE2;CS1
C2491	5	0	0	CE1;CS2
C2533	5	0	0	CE1;CS2
C2641	5	0	0	CE1;CS2
C279	5	0	0	CE1;CS2
C2791	5	0	0	CE1;CS2
C2853	5	0	0	CE2;CS1
C3	5	0	0	CE2;CM1;CS2
C3112	5	0	0	CE1;CS2
C3272	5	0	0	CE1;CS2
C365	5	0	0	CE2;CM1;CS2
C597	5	0	0	CE2;CS2
C693	5	0	0	overlap	CE2;CS2
C756	5	0	0	CE1;CS2
C896	5	0	0	CE2;CS1
C913	5	0	0	CE1;CS2
C97	5	0	0	CE2;CM1;CS2
C3095	5	1	0	overlap	CE2;CS1
C3485	5	2	1	CE1;CS2
C103	4	0	0	CE2;CS2
C1082	4	0	0	CE2;CS2
C1117	4	0	0	overlap	CE2;CS2
C1150	4	0	0	CE2;CS2
C135	4	0	0	CE2;CM1;CS2
C1353	4	0	0	CE1;CS2
C1438	4	0	0	CE1;CS2
C205	4	0	0	CE1;CS2
C2064	4	0	0	CE2;CS2
C2085	4	0	0	CE1;CS2
C2089	4	0	0	CE2;CS2
C21	4	0	0	overlap	CE2;CM1;CS2
C2225	4	0	0	CE2;CS1
C2252	4	0	0	CE2;CS2
C237	4	0	0	CE2;CS1
C2705	4	0	0	CE2;CS1
C3003	4	0	0	CE2;CS1
C3081	4	0	0	CE1;CS2
C3101	4	0	0	overlap	CE2;CS2
C3104	4	0	0	CE2;CS2
C3289	4	0	0	CE2;CS1
C358	4	0	0	CE2;CM1;CS2
C698	4	0	0	CE2;CS2
C79	4	0	0	overlap	CE2;CM1;CS2
C938	4	0	0	overlap	CE2;CM1;CS2
C2535	4	0	1	CE2;CS1
C3211	4	0	1	CE2;CS1
C1791	4	3	0	CE2;CS2
C1042	3	0	0	CE1;CS2
C1051	3	0	0	CE2;CS2
C1134	3	0	0	CE1;CS2
C1136	3	0	0	CE1;CS2
C1183	3	0	0	CE2;CS1
C142	3	0	0	CE2;CM1;CS2
C1481	3	0	0	overlap	CE1;CS2
C1595	3	0	0	CE1;CS2
C1745	3	0	0	CE2;CS2
C1805	3	0	0	CE2;CS2
C1866	3	0	0	CE2;CS1
C1983	3	0	0	CE2;CS2
C202	3	0	0	CE1;CS2
C2060	3	0	0	CE2;CS1
C2169	3	0	0	CE1;CS2
C2176	3	0	0	CE1;CS2
C2345	3	0	0	CE2;CS2
C2838	3	0	0	overlap	CE2;CS2
C2874	3	0	0	CE1;CS2
C2949	3	0	0	CE2;CS2
C3189	3	0	0	CE2;CS1
C3228	3	0	0	CE2;CS1
C401	3	0	0	CE1;CS2
C806	3	0	0	CE2;CS2
C170	3	0	2	CE2;CS2
C2723	3	0	2	CE2;CS2
C1898	3	1	0	CE2;CM1;CS2
C2699	3	1	0	CE1;CS2
C10	2	0	0	CE1;CS2
C1028	2	0	0	CE2;CS2
C1045	2	0	0	CE1;CS2
C1131	2	0	0	CE2;CM1;CS2
C1315	2	0	0	CE1;CS2
C1319	2	0	0	CE1;CS2
C1422	2	0	0	CE2;CM1;CS2
C1457	2	0	0	CE2;CS2
C1458	2	0	0	CE2;CS2
C1472	2	0	0	CE2;CS2
C1483	2	0	0	CE2;CS2
C1508	2	0	0	CE2;CS2
C1570	2	0	0	CE1;CS2
C1720	2	0	0	CE1;CS2
C1918	2	0	0	CE2;CS2
C1937	2	0	0	CE2;CS1
C2122	2	0	0	CE1;CS2
C2163	2	0	0	CE2;CS2
C2244	2	0	0	CE2;CS2
C2295	2	0	0	CE2;CS1
C2303	2	0	0	CE2;CS1
C2361	2	0	0	overlap	CE1;CS2
C2362	2	0	0	CE1;CS2
C2405	2	0	0	CE2;CS2
C2458	2	0	0	CE1;CS2
C2507	2	0	0	CE1;CS2
C2585	2	0	0	overlap	CE1;CS2
C2831	2	0	0	CE1;CS2
C2905	2	0	0	CE1;CS2
C3026	2	0	0	CE1;CS2
C31	2	0	0	CE2;CS2
C3107	2	0	0	overlap	CE1;CS2
C3109	2	0	0	CE1;CS2
C3402	2	0	0	CE1;CS2
C41	2	0	0	CE1;CS2
C506	2	0	0	CE2;CS2
C561	2	0	0	CE2;CS2
C701	2	0	0	CE1;CS2
C847	2	0	0	CE1;CS2
C9	2	0	0	overlap	CE2;CS2
C93	2	0	0	CE2;CS2
C94	2	0	0	CE1;CS2
C2908	2	0	1	CE2;CS1
C3194	2	0	1	CE2;CS1
C370	2	0	1	CE2;CM1;CS2
TOTAL		193

## Sheet: TableS5.clusters
>CLUSTER_3	num_seqs=12	num_genes=15	classes=CE2;CM1;CS2	query=GNMM0579_000702	causes=CS3;
>CLUSTER_4	num_seqs=12	num_genes=12	classes=CE2;CS2	query=NMB_1768
>CLUSTER_5	num_seqs=6	num_genes=6	classes=CE1;CS1	query=GNMGB013_001674
>CLUSTER_6	num_seqs=5	num_genes=6	classes=CE2;CM1;CS2	query=GNMM04_002050	causes=CE3;CE0;
>CLUSTER_7	num_seqs=18	num_genes=20	classes=CE2;CM1;CS2	query=NMC0527	causes=CS3;CE3;CE0;
>CLUSTER_8	num_seqs=14	num_genes=14	classes=CE2;CS2	query=NMC0444	causes=CS3;
>CLUSTER_9	num_seqs=7	num_genes=7	classes=CE2;CS2	query=NMA0688	causes=CE0;
>CLUSTER_10	num_seqs=11	num_genes=11	classes=CE1;CS2	query=NMB_1779	causes=CS0;
>CLUSTER_11	num_seqs=5	num_genes=6	classes=CE2;CM1;CS2	query=NMC1345
>CLUSTER_12	num_seqs=4	num_genes=4	classes=CE2;CS2	query=GNMH4476_1554	causes=CS3;CE0;
>CLUSTER_13	num_seqs=4	num_genes=4	classes=CE1;CS1	query=NMB_0497
>CLUSTER_15	num_seqs=14	num_genes=14	classes=CE2;CS2	query=gnmNZ0533_002182	causes=CE0;
>CLUSTER_17	num_seqs=20	num_genes=20	classes=CE1;CS2	query=NMO0592
>CLUSTER_18	num_seqs=8	num_genes=8	classes=CE1;CS2	query=GNMGB013_002396	causes=CS3;CS0;
>CLUSTER_19	num_seqs=19	num_genes=19	classes=CE2;CS1	query=MENX_2112	causes=CE4;
>CLUSTER_20	num_seqs=20	num_genes=20	classes=CE1;CS1	query=gnmNZ0533_000392
>CLUSTER_21	num_seqs=6	num_genes=7	classes=CE2;CM1;CS2	query=NMO1247	causes=CS3;
>CLUSTER_22	num_seqs=7	num_genes=7	classes=CE1;CS1	query=GNM9615945_1197
>CLUSTER_24	num_seqs=20	num_genes=20	classes=CE1;CS1	query=GNMGB355_66
>CLUSTER_25	num_seqs=20	num_genes=20	classes=CE1;CS2	query=GNMGB355_1540
>CLUSTER_26	num_seqs=20	num_genes=20	classes=CE1;CS2	query=NMB_2135
>CLUSTER_27	num_seqs=20	num_genes=20	classes=CE1;CS1	query=NMB_1281
>CLUSTER_28	num_seqs=2	num_genes=2	classes=CE2;CS1	query=GNMCU002199	causes=CE3;CE0;
>CLUSTER_30	num_seqs=20	num_genes=20	classes=CE1;CS2	query=GNMM0579_002587
>CLUSTER_31	num_seqs=5	num_genes=5	classes=CE2;CS2	query=GNMM04_000997
>CLUSTER_32	num_seqs=20	num_genes=20	classes=CE1;CS2	query=NMCC_0942	causes=CS0;
>CLUSTER_34	num_seqs=20	num_genes=20	classes=CE2;CS1	query=NMC0737	causes=CE0;
>CLUSTER_35	num_seqs=20	num_genes=20	classes=CE1;CS2	query=GNMM0579_000529	causes=CS0;
>CLUSTER_36	num_seqs=20	num_genes=20	classes=CE1;CS1	query=NMC0484
>CLUSTER_37	num_seqs=20	num_genes=20	classes=CE2;CS2	query=NMCC_0194
>CLUSTER_38	num_seqs=20	num_genes=20	classes=CE2;CS1	query=GNMM13399_2168	causes=CE4;
>CLUSTER_41	num_seqs=2	num_genes=2	classes=CE1;CS2	query=GNMOX_497
>CLUSTER_43	num_seqs=19	num_genes=19	classes=CE1;CS1	query=GNMCU002687
>CLUSTER_44	num_seqs=5	num_genes=5	classes=CE2;CS1	query=NMCC_0397	causes=CE3;
>CLUSTER_45	num_seqs=7	num_genes=7	classes=CE1;CS2	query=GNMM6190_000957
>CLUSTER_46	num_seqs=18	num_genes=19	classes=CE2;CM1;CS2	query=GNMGB355_787	causes=CE3;CS0;
>CLUSTER_47	num_seqs=20	num_genes=20	classes=CE1;CS1	query=GNMGB355_1312
>CLUSTER_48	num_seqs=9	num_genes=12	classes=CE2;CM1;CS2	query=NMA0787	causes=CE3;CE4;
>CLUSTER_49	num_seqs=20	num_genes=20	classes=CE1;CS2	query=NMO1536
>CLUSTER_50	num_seqs=20	num_genes=20	classes=CE1;CS1	query=NMA1969
>CLUSTER_51	num_seqs=19	num_genes=19	classes=CE2;CS2	query=gnmNZ0533_000062	causes=CE3;CS4;
>CLUSTER_53	num_seqs=14	num_genes=18	classes=CE2;CM1;CS2	query=gnmNZ0533_001079	causes=CE4;
>CLUSTER_54	num_seqs=18	num_genes=18	classes=CE1;CS2	query=NMCC_2213
>CLUSTER_55	num_seqs=20	num_genes=20	classes=CE1;CS2	query=NMCC_0985
>CLUSTER_57	num_seqs=20	num_genes=20	classes=CE2;CS2	query=GNMGB149_895
>CLUSTER_58	num_seqs=20	num_genes=20	classes=CE1;CS2	query=GNMGB013_002822
>CLUSTER_59	num_seqs=17	num_genes=17	classes=CE1;CS1	query=GNM9615945_971
>CLUSTER_60	num_seqs=20	num_genes=20	classes=CE1;CS2	query=gnmNZ0533_001221	causes=CS0;
>CLUSTER_61	num_seqs=20	num_genes=20	classes=CE1;CS2	query=GNMGB013_002608
>CLUSTER_62	num_seqs=20	num_genes=20	classes=CE2;CS2	query=GNMM6190_001569
>CLUSTER_63	num_seqs=20	num_genes=20	classes=CE1;CS1	query=GNMCU000704
>CLUSTER_64	num_seqs=20	num_genes=20	classes=CE1;CS1	query=NMCC_1587
>CLUSTER_65	num_seqs=7	num_genes=7	classes=CE2;CS2	query=GNMG2136_2393
>CLUSTER_66	num_seqs=20	num_genes=20	classes=CE1;CS1	query=GNMGB355_1799
>CLUSTER_67	num_seqs=20	num_genes=20	classes=CE1;CS1	query=NMO0579
>CLUSTER_69	num_seqs=20	num_genes=20	classes=CE2;CS1	query=GNMGB149_2527
>CLUSTER_70	num_seqs=20	num_genes=21	classes=CE2;CM1;CS2	query=GNMCU002353	causes=CS0;CE0;
>CLUSTER_71	num_seqs=20	num_genes=20	classes=CE1;CS2	query=NMO1321
>CLUSTER_72	num_seqs=20	num_genes=20	classes=CE1;CS2	query=GNM9615945_693
>CLUSTER_73	num_seqs=20	num_genes=21	classes=CE2;CM1;CS2	query=NMC1320	causes=CS3;CE3;
>CLUSTER_74	num_seqs=20	num_genes=20	classes=CE1;CS1	query=GNMES14902_1574
>CLUSTER_75	num_seqs=20	num_genes=20	classes=CE1;CS1	query=GNMGB013_000894
>CLUSTER_76	num_seqs=20	num_genes=20	classes=CE1;CS2	query=NMCC_0323
>CLUSTER_78	num_seqs=20	num_genes=20	classes=CE1;CS1	query=GNMES14902_1253
>CLUSTER_79	num_seqs=15	num_genes=21	classes=CE2;CM1;CS2	query=GNM9615945_746	causes=CS3;CE3;
>CLUSTER_80	num_seqs=13	num_genes=13	classes=CE1;CS2	query=NMA0690
>CLUSTER_81	num_seqs=2	num_genes=2	classes=CE1;CS1	query=GNMM04_002041
>CLUSTER_82	num_seqs=20	num_genes=20	classes=CE1;CS1	query=NMA1554
>CLUSTER_84	num_seqs=3	num_genes=3	classes=CE1;CS1	query=gnmNZ0533_001124
>CLUSTER_85	num_seqs=20	num_genes=20	classes=CE1;CS2	query=NMA2146	causes=CS0;
>CLUSTER_86	num_seqs=7	num_genes=7	classes=CE1;CS2	query=GNMM6190_002337
>CLUSTER_87	num_seqs=20	num_genes=20	classes=CE1;CS2	query=GNMGB013_001682
>CLUSTER_88	num_seqs=20	num_genes=20	classes=CE2;CS1	query=GNMM0579_000571
>CLUSTER_89	num_seqs=20	num_genes=20	classes=CE1;CS2	query=GNMM04_000996
>CLUSTER_90	num_seqs=20	num_genes=20	classes=CE1;CS1	query=GNMM6190_002735
>CLUSTER_91	num_seqs=20	num_genes=20	classes=CE1;CS2	query=NMA1761	causes=CS0;
>CLUSTER_92	num_seqs=20	num_genes=21	classes=CE2;CM1;CS2	query=GNMCU000932	causes=CE0;
>CLUSTER_93	num_seqs=6	num_genes=6	classes=CE2;CS2	query=GNMOX_2984	causes=CE4;
>CLUSTER_94	num_seqs=3	num_genes=3	classes=CE1;CS2	query=GNMM04_002095	causes=CS3;
>CLUSTER_96	num_seqs=20	num_genes=20	classes=CE2;CS2	query=NMCC_1153
>CLUSTER_97	num_seqs=14	num_genes=15	classes=CE2;CM1;CS2	query=GNMM04_2600	causes=CE4;CE0;
>CLUSTER_98	num_seqs=20	num_genes=20	classes=CE1;CS1	query=NMCC_0619
>CLUSTER_99	num_seqs=8	num_genes=8	classes=CE1;CS2	query=GNMES14902_1996
>CLUSTER_100	num_seqs=20	num_genes=20	classes=CE1;CS2	query=NMA1398
>CLUSTER_101	num_seqs=20	num_genes=21	classes=CE2;CM1;CS2	query=GNMH4476_2245	causes=CS0;CE0;
>CLUSTER_102	num_seqs=10	num_genes=10	classes=CE2;CS2	query=NMA0474	causes=CE3;CS0;
>CLUSTER_103	num_seqs=10	num_genes=10	classes=CE2;CS2	query=GNMGB013_000928	causes=CS4;CE4;
>CLUSTER_104	num_seqs=20	num_genes=20	classes=CE2;CS1	query=GNMGB149_449	causes=CE4;
>CLUSTER_105	num_seqs=20	num_genes=20	classes=CE1;CS2	query=NMO0371
>CLUSTER_106	num_seqs=2	num_genes=2	classes=CE1;CS2	query=NMA1791
>CLUSTER_107	num_seqs=20	num_genes=20	classes=CE2;CS1	query=GNMGB013_002573	causes=CE4;
>CLUSTER_108	num_seqs=20	num_genes=20	classes=CE1;CS2	query=NMCC_1082
>CLUSTER_109	num_seqs=20	num_genes=27	classes=CE2;CM1;CS2	query=GNMGB355_1793
>CLUSTER_110	num_seqs=20	num_genes=20	classes=CE1;CS2	query=NMCC_0566
>CLUSTER_111	num_seqs=20	num_genes=20	classes=CE1;CS1	query=MENX_2440
>CLUSTER_112	num_seqs=20	num_genes=20	classes=CE1;CS1	query=GNMES14902_2323
>CLUSTER_113	num_seqs=19	num_genes=19	classes=CE2;CS2	query=GNMES14902_1820	causes=CE4;
>CLUSTER_114	num_seqs=20	num_genes=20	classes=CE1;CS1	query=GNMM04_000334
>CLUSTER_115	num_seqs=20	num_genes=21	classes=CE2;CM1;CS2	query=NMC0681	causes=CE0;
>CLUSTER_116	num_seqs=20	num_genes=20	classes=CE1;CS2	query=GNMM6190_000679
>CLUSTER_117	num_seqs=21	num_genes=21	classes=CE2;CS2	query=NMCC_1648	causes=CE3;
>CLUSTER_118	num_seqs=20	num_genes=20	classes=CE1;CS2	query=NMC1262
>CLUSTER_119	num_seqs=20	num_genes=20	classes=CE2;CS2	query=GNMH4476_1101	causes=CE4;CS0;
>CLUSTER_120	num_seqs=20	num_genes=20	classes=CE1;CS1	query=NMB_0118
>CLUSTER_122	num_seqs=20	num_genes=20	classes=CE1;CS2	query=MENX_1421
>CLUSTER_123	num_seqs=20	num_genes=39	classes=CE2;CM1;CS2	query=NMB_0661
>CLUSTER_124	num_seqs=20	num_genes=20	classes=CE1;CS2	query=NMC0944
>CLUSTER_125	num_seqs=20	num_genes=20	classes=CE1;CS2	query=GNMGB013_001569
>CLUSTER_126	num_seqs=20	num_genes=21	classes=CE2;CM1;CS2	query=NMO0578	causes=CE0;
>CLUSTER_127	num_seqs=20	num_genes=20	classes=CE1;CS2	query=MENX_1
>CLUSTER_129	num_seqs=20	num_genes=20	classes=CE1;CS2	query=GNMGB013_001934
>CLUSTER_130	num_seqs=20	num_genes=20	classes=CE2;CS1	query=GNMM13399_1103	causes=CE3;
>CLUSTER_134	num_seqs=19	num_genes=20	classes=CE2;CM1;CS2	query=GNMM0579_000970	causes=CS4;
>CLUSTER_135	num_seqs=10	num_genes=11	classes=CE2;CM1;CS2	query=GNMM04_002038
>CLUSTER_136	num_seqs=20	num_genes=20	classes=CE1;CS1	query=NMA0010
>CLUSTER_139	num_seqs=20	num_genes=21	classes=CE2;CM1;CS2	query=GNM9615945_2480	causes=CE0;
>CLUSTER_140	num_seqs=20	num_genes=21	classes=CE2;CM1;CS2	query=GNM9615945_2846	causes=CS0;
>CLUSTER_141	num_seqs=20	num_genes=20	classes=CE1;CS1	query=GNMGB149_1421
>CLUSTER_142	num_seqs=10	num_genes=16	classes=CE2;CM1;CS2	query=NMC0296	causes=CE3;
>CLUSTER_143	num_seqs=20	num_genes=20	classes=CE1;CS2	query=GNMGB149_2089
>CLUSTER_145	num_seqs=20	num_genes=20	classes=CE1;CS1	query=GNMM13399_503
>CLUSTER_146	num_seqs=20	num_genes=20	classes=CE1;CS2	query=GNMM0579_001107
>CLUSTER_147	num_seqs=20	num_genes=20	classes=CE1;CS1	query=GNMG2136_195
>CLUSTER_148	num_seqs=20	num_genes=20	classes=CE2;CS1	query=MENX_36
>CLUSTER_149	num_seqs=20	num_genes=20	classes=CE1;CS1	query=MENX_172
>CLUSTER_150	num_seqs=20	num_genes=21	classes=CE2;CM1;CS2	query=GNMG2136_2449	causes=CS0;
>CLUSTER_151	num_seqs=20	num_genes=20	classes=CE1;CS2	query=GNMM0579_002438
>CLUSTER_152	num_seqs=20	num_genes=20	classes=CE1;CS2	query=NMO0940
>CLUSTER_153	num_seqs=20	num_genes=20	classes=CE1;CS1	query=GNMG2136_1447
>CLUSTER_154	num_seqs=20	num_genes=21	classes=CE2;CM1;CS2	query=GNM9615945_2429	causes=CS0;CE0;
>CLUSTER_155	num_seqs=20	num_genes=20	classes=CE1;CS2	query=GNMM6190_000612
>CLUSTER_156	num_seqs=7	num_genes=7	classes=CE1;CS2	query=GNMCU001355
>CLUSTER_157	num_seqs=17	num_genes=17	classes=CE1;CS2	query=GNMG2136_1432
>CLUSTER_158	num_seqs=19	num_genes=20	classes=CE2;CM1;CS2	query=GNMOX_1110	causes=CS0;CE0;
>CLUSTER_159	num_seqs=20	num_genes=20	classes=CE1;CS1	query=GNMGB013_000670
>CLUSTER_160	num_seqs=20	num_genes=20	classes=CE2;CS2	query=NMCC_1244	causes=CE3;
>CLUSTER_161	num_seqs=20	num_genes=20	classes=CE1;CS2	query=NMC0710
>CLUSTER_162	num_seqs=20	num_genes=20	classes=CE2;CS2	query=NMC1282	causes=CE4;
>CLUSTER_163	num_seqs=20	num_genes=20	classes=CE2;CS1	query=GNMCU000077
>CLUSTER_164	num_seqs=19	num_genes=19	classes=CE1;CS2	query=GNMM6190_000083
>CLUSTER_165	num_seqs=20	num_genes=20	classes=CE1;CS1	query=GNMG2136_2067
>CLUSTER_166	num_seqs=17	num_genes=18	classes=CE2;CM1;CS2	query=GNMCU001219	causes=CE4;
>CLUSTER_167	num_seqs=20	num_genes=20	classes=CE1;CS1	query=NMO1744
>CLUSTER_168	num_seqs=20	num_genes=20	classes=CE1;CS1	query=gnmNZ0533_000159
>CLUSTER_169	num_seqs=9	num_genes=9	classes=CE2;CS2	query=GNMM6190_000984	causes=CS3;
>CLUSTER_170	num_seqs=4	num_genes=4	classes=CE2;CS2	query=GNMGB013_000942	causes=CE0;
>CLUSTER_171	num_seqs=20	num_genes=20	classes=CE1;CS2	query=NMCC_1068
>CLUSTER_172	num_seqs=13	num_genes=13	classes=CE1;CS1	query=gnmNZ0533_000117
>CLUSTER_173	num_seqs=20	num_genes=20	classes=CE2;CS2	query=NMB_1493	causes=CE0;
>CLUSTER_174	num_seqs=20	num_genes=20	classes=CE1;CS2	query=NMCC_1358
>CLUSTER_175	num_seqs=20	num_genes=20	classes=CE1;CS2	query=NMCC_0288
>CLUSTER_176	num_seqs=20	num_genes=20	classes=CE1;CS1	query=MENX_1192
>CLUSTER_177	num_seqs=20	num_genes=20	classes=CE1;CS2	query=NMC0304
>CLUSTER_180	num_seqs=20	num_genes=20	classes=CE1;CS1	query=GNM9615945_233
>CLUSTER_181	num_seqs=20	num_genes=20	classes=CE1;CS1	query=gnmNZ0533_000294
>CLUSTER_182	num_seqs=20	num_genes=20	classes=CE1;CS1	query=GNM9615945_51
>CLUSTER_183	num_seqs=20	num_genes=20	classes=CE1;CS2	query=GNMGB149_293
>CLUSTER_184	num_seqs=20	num_genes=20	classes=CE1;CS2	query=NMC1208
>CLUSTER_186	num_seqs=19	num_genes=19	classes=CE1;CS2	query=GNMGB149_1372	causes=CS0;
>CLUSTER_187	num_seqs=20	num_genes=20	classes=CE1;CS2	query=GNMGB013_001718
>CLUSTER_188	num_seqs=20	num_genes=20	classes=CE1;CS1	query=GNMG2136_1364
>CLUSTER_189	num_seqs=21	num_genes=21	classes=CE2;CS2	query=GNMM04_002144	causes=CS3;CE0;
>CLUSTER_190	num_seqs=20	num_genes=20	classes=CE2;CS2	query=GNMM6190_002592
>CLUSTER_191	num_seqs=20	num_genes=20	classes=CE1;CS2	query=GNMGB149_2294
>CLUSTER_192	num_seqs=19	num_genes=19	classes=CE2;CS2	query=GNMGB149_465
>CLUSTER_193	num_seqs=21	num_genes=21	classes=CE2;CS2	query=GNMGB149_1756	causes=CS3;CE0;
>CLUSTER_194	num_seqs=20	num_genes=20	classes=CE2;CS1	query=GNMCU000958	causes=CE3;CE0;
>CLUSTER_195	num_seqs=20	num_genes=20	classes=CE2;CS2	query=GNMH4476_1354	causes=CE0;
>CLUSTER_196	num_seqs=20	num_genes=20	classes=CE1;CS2	query=GNMM6190_001206	causes=CS0;
>CLUSTER_197	num_seqs=20	num_genes=20	classes=CE1;CS1	query=GNMGB149_305
>CLUSTER_198	num_seqs=20	num_genes=20	classes=CE1;CS2	query=NMC1466
>CLUSTER_199	num_seqs=20	num_genes=20	classes=CE1;CS2	query=NMA1007	causes=CS0;
>CLUSTER_200	num_seqs=19	num_genes=19	classes=CE2;CS2	query=GNMM6190_001766
>CLUSTER_201	num_seqs=20	num_genes=20	classes=CE1;CS2	query=GNMGB355_2535
>CLUSTER_202	num_seqs=3	num_genes=3	classes=CE1;CS2	query=GNMM0579_001733
>CLUSTER_203	num_seqs=20	num_genes=20	classes=CE1;CS2	query=GNMM6190_001996
>CLUSTER_204	num_seqs=20	num_genes=20	classes=CE1;CS2	query=NMCC_0966
>CLUSTER_205	num_seqs=7	num_genes=7	classes=CE1;CS2	query=GNMGB355_1380
>CLUSTER_207	num_seqs=20	num_genes=20	classes=CE2;CS1	query=GNMOX_2241	causes=CE4;
>CLUSTER_208	num_seqs=19	num_genes=19	classes=CE2;CS1	query=NMCC_0267
>CLUSTER_209	num_seqs=20	num_genes=20	classes=CE1;CS1	query=GNMES14902_1455
>CLUSTER_210	num_seqs=20	num_genes=20	classes=CE1;CS2	query=NMA1610
>CLUSTER_211	num_seqs=20	num_genes=20	classes=CE1;CS1	query=GNMM04_002168
>CLUSTER_214	num_seqs=20	num_genes=20	classes=CE1;CS2	query=gnmNZ0533_002559
>CLUSTER_215	num_seqs=20	num_genes=20	classes=CE1;CS2	query=NMCC_0243
>CLUSTER_216	num_seqs=20	num_genes=20	classes=CE1;CS1	query=NMC1682
>CLUSTER_217	num_seqs=7	num_genes=7	classes=CE1;CS2	query=GNMG2136_2351
>CLUSTER_220	num_seqs=20	num_genes=20	classes=CE1;CS2	query=GNMES14902_2199
>CLUSTER_221	num_seqs=20	num_genes=20	classes=CE1;CS1	query=NMCC_1957
>CLUSTER_222	num_seqs=19	num_genes=22	classes=CE2;CM1;CS2	query=NMC0380	causes=CE3;CS0;CE0;
>CLUSTER_223	num_seqs=20	num_genes=20	classes=CE1;CS1	query=GNMGB149_1303
>CLUSTER_224	num_seqs=20	num_genes=20	classes=CE1;CS2	query=NMO0957	causes=CS3;
>CLUSTER_225	num_seqs=20	num_genes=20	classes=CE1;CS2	query=GNMGB013_002164
>CLUSTER_226	num_seqs=20	num_genes=20	classes=CE1;CS2	query=NMB_0285
>CLUSTER_229	num_seqs=20	num_genes=20	classes=CE1;CS2	query=GNMH4476_802
>CLUSTER_231	num_seqs=20	num_genes=20	classes=CE1;CS2	query=NMA0812
>CLUSTER_232	num_seqs=20	num_genes=20	classes=CE1;CS2	query=NMC0813
>CLUSTER_233	num_seqs=20	num_genes=20	classes=CE1;CS2	query=GNMES14902_1180
>CLUSTER_234	num_seqs=20	num_genes=20	classes=CE1;CS1	query=GNMOX_452
>CLUSTER_236	num_seqs=20	num_genes=20	classes=CE1;CS1	query=GNMGB355_2561
>CLUSTER_237	num_seqs=17	num_genes=17	classes=CE2;CS1	query=GNMGB013_000773	causes=CE3;
>CLUSTER_238	num_seqs=20	num_genes=20	classes=CE1;CS1	query=GNMG2136_2485
>CLUSTER_240	num_seqs=20	num_genes=20	classes=CE1;CS2	query=gnmNZ0533_001424
>CLUSTER_241	num_seqs=20	num_genes=20	classes=CE1;CS2	query=GNMCU001313	causes=CS0;
>CLUSTER_242	num_seqs=20	num_genes=20	classes=CE2;CS1	query=GNM9615945_859
>CLUSTER_243	num_seqs=20	num_genes=20	classes=CE1;CS1	query=GNM9615945_532
>CLUSTER_244	num_seqs=20	num_genes=20	classes=CE1;CS2	query=NMC1271
>CLUSTER_245	num_seqs=6	num_genes=6	classes=CE2;CS2	query=GNMM0579_002187	causes=CS3;CE0;
>CLUSTER_247	num_seqs=20	num_genes=20	classes=CE1;CS2	query=NMCC_1120
>CLUSTER_248	num_seqs=20	num_genes=20	classes=CE1;CS2	query=NMCC_1252
>CLUSTER_250	num_seqs=20	num_genes=21	classes=CE2;CM1;CS2	query=GNMCU001398	causes=CE0;
>CLUSTER_251	num_seqs=20	num_genes=20	classes=CE2;CS2	query=GNMG2136_1208
>CLUSTER_252	num_seqs=11	num_genes=11	classes=CE1;CS2	query=GNMCU002181
>CLUSTER_253	num_seqs=20	num_genes=20	classes=CE1;CS2	query=GNMM6190_001149
>CLUSTER_254	num_seqs=20	num_genes=20	classes=CE1;CS1	query=GNM9615945_1075
>CLUSTER_256	num_seqs=20	num_genes=20	classes=CE1;CS1	query=GNMG2136_1784
>CLUSTER_257	num_seqs=20	num_genes=20	classes=CE1;CS2	query=NMC1150
>CLUSTER_258	num_seqs=20	num_genes=20	classes=CE1;CS1	query=NMCC_1445
>CLUSTER_259	num_seqs=20	num_genes=20	classes=CE1;CS2	query=GNMGB013_002076
>CLUSTER_260	num_seqs=20	num_genes=20	classes=CE1;CS1	query=NMCC_1069
>CLUSTER_262	num_seqs=20	num_genes=20	classes=CE2;CS2	query=GNMM6190_001200	causes=CS0;CE0;
>CLUSTER_263	num_seqs=20	num_genes=21	classes=CE2;CM1;CS2	query=MENX_115	causes=CS0;CE0;
>CLUSTER_265	num_seqs=19	num_genes=19	classes=CE2;CS2	query=NMA1981	causes=CE0;
>CLUSTER_266	num_seqs=2	num_genes=2	classes=CE1;CS1	query=NMO1390
>CLUSTER_267	num_seqs=20	num_genes=20	classes=CE1;CS1	query=GNM9615945_657
>CLUSTER_268	num_seqs=20	num_genes=20	classes=CE1;CS1	query=GNMM6190_001320
>CLUSTER_269	num_seqs=20	num_genes=20	classes=CE1;CS2	query=NMCC_1411
>CLUSTER_270	num_seqs=20	num_genes=20	classes=CE1;CS2	query=GNMGB149_420
>CLUSTER_271	num_seqs=11	num_genes=11	classes=CE1;CS2	query=GNMGB013_000939
>CLUSTER_273	num_seqs=20	num_genes=20	classes=CE1;CS2	query=GNMM0579_000941
>CLUSTER_275	num_seqs=20	num_genes=21	classes=CE2;CM1;CS2	query=GNMGB013_001856	causes=CE0;
>CLUSTER_276	num_seqs=20	num_genes=20	classes=CE1;CS2	query=GNMCU000792
>CLUSTER_277	num_seqs=20	num_genes=20	classes=CE1;CS2	query=GNM9615945_2731
>CLUSTER_278	num_seqs=2	num_genes=2	classes=CE1;CS1	query=NMA2230
>CLUSTER_279	num_seqs=5	num_genes=5	classes=CE1;CS2	query=NMCC_0451
>CLUSTER_280	num_seqs=20	num_genes=20	classes=CE1;CS2	query=GNMCU002107
>CLUSTER_283	num_seqs=20	num_genes=20	classes=CE2;CS1	query=GNMCU000431	causes=CE0;
>CLUSTER_284	num_seqs=20	num_genes=20	classes=CE1;CS2	query=GNMM0579_000436
>CLUSTER_285	num_seqs=20	num_genes=20	classes=CE1;CS1	query=NMCC_0383
>CLUSTER_286	num_seqs=18	num_genes=18	classes=CE2;CS1	query=NMO0216
>CLUSTER_287	num_seqs=20	num_genes=20	classes=CE1;CS2	query=NMO1489
>CLUSTER_288	num_seqs=20	num_genes=20	classes=CE1;CS2	query=GNMCU001523
>CLUSTER_289	num_seqs=20	num_genes=21	classes=CE2;CM1;CS2	query=GNMGB355_1731
>CLUSTER_290	num_seqs=20	num_genes=38	classes=CE2;CM1;CS2	query=NMO0981	causes=CE4;
>CLUSTER_291	num_seqs=20	num_genes=20	classes=CE1;CS1	query=NMA0766
>CLUSTER_292	num_seqs=11	num_genes=11	classes=CE2;CS2	query=GNMGB013_000971
>CLUSTER_293	num_seqs=8	num_genes=8	classes=CE1;CS2	query=GNMGB013_002865
>CLUSTER_294	num_seqs=8	num_genes=8	classes=CE2;CS1	query=GNMES14902_1683	causes=CE4;
>CLUSTER_295	num_seqs=20	num_genes=20	classes=CE2;CS1	query=GNMGB355_1030	causes=CE4;
>CLUSTER_296	num_seqs=20	num_genes=20	classes=CE1;CS1	query=GNMH4476_641
>CLUSTER_297	num_seqs=9	num_genes=10	classes=CE2;CM1;CS2	query=GNMES14902_775
>CLUSTER_298	num_seqs=16	num_genes=17	classes=CE2;CM1;CS2	query=NMB_1548	causes=CS3;CS0;CE0;
>CLUSTER_299	num_seqs=20	num_genes=20	classes=CE1;CS2	query=GNMOX_2057
>CLUSTER_303	num_seqs=20	num_genes=20	classes=CE1;CS2	query=NMA1812
>CLUSTER_305	num_seqs=20	num_genes=20	classes=CE1;CS1	query=GNMM04_002272
>CLUSTER_306	num_seqs=20	num_genes=21	classes=CE2;CM1;CS2	query=GNMGB149_720	causes=CS3;CE0;
>CLUSTER_307	num_seqs=20	num_genes=20	classes=CE1;CS1	query=GNMGB149_1211
>CLUSTER_308	num_seqs=20	num_genes=20	classes=CE1;CS1	query=NMA1742
>CLUSTER_309	num_seqs=20	num_genes=20	classes=CE1;CS2	query=NMC1201
>CLUSTER_310	num_seqs=20	num_genes=20	classes=CE2;CS2	query=GNMGB013_001504
>CLUSTER_311	num_seqs=13	num_genes=13	classes=CE1;CS2	query=GNMCU001371	causes=CS3;
>CLUSTER_312	num_seqs=20	num_genes=20	classes=CE2;CS2	query=GNMM6190_001486	causes=CE3;
>CLUSTER_313	num_seqs=20	num_genes=20	classes=CE1;CS1	query=GNMGB013_002191
>CLUSTER_316	num_seqs=13	num_genes=13	classes=CE1;CS2	query=gnmNZ0533_001831	causes=CS3;
>CLUSTER_317	num_seqs=3	num_genes=3	classes=CE2;CS2	query=gnmNZ0533_002002	causes=CE0;
>CLUSTER_318	num_seqs=20	num_genes=20	classes=CE1;CS2	query=NMCC_0810
>CLUSTER_319	num_seqs=20	num_genes=20	classes=CE1;CS2	query=GNMM04_000628
>CLUSTER_320	num_seqs=19	num_genes=19	classes=CE2;CS2	query=NMCC_1140	causes=CE4;
>CLUSTER_321	num_seqs=20	num_genes=20	classes=CE1;CS2	query=NMCC_1344
>CLUSTER_322	num_seqs=6	num_genes=6	classes=CE1;CS1	query=GNMGB013_001915
>CLUSTER_323	num_seqs=16	num_genes=16	classes=CE1;CS2	query=GNMCU002304
>CLUSTER_324	num_seqs=20	num_genes=20	classes=CE1;CS2	query=GNMGB355_389
>CLUSTER_325	num_seqs=20	num_genes=20	classes=CE1;CS2	query=GNMCU001199
>CLUSTER_326	num_seqs=20	num_genes=20	classes=CE2;CS1	query=NMO1431	causes=CE4;
>CLUSTER_327	num_seqs=20	num_genes=20	classes=CE1;CS1	query=NMO0425
>CLUSTER_328	num_seqs=14	num_genes=14	classes=CE1;CS2	query=GNMGB013_001757
>CLUSTER_329	num_seqs=12	num_genes=12	classes=CE1;CS2	query=NMC0399
>CLUSTER_331	num_seqs=20	num_genes=20	classes=CE2;CS2	query=GNM9615945_2636	causes=CE4;
>CLUSTER_335	num_seqs=20	num_genes=20	classes=CE1;CS1	query=GNMM13399_1773
>CLUSTER_336	num_seqs=20	num_genes=20	classes=CE1;CS2	query=GNMM0579_001911
>CLUSTER_337	num_seqs=20	num_genes=20	classes=CE1;CS2	query=GNMM13399_1289	causes=CS3;
>CLUSTER_338	num_seqs=18	num_genes=18	classes=CE1;CS2	query=GNMCU002599
>CLUSTER_339	num_seqs=20	num_genes=20	classes=CE1;CS1	query=GNMGB013_002733
>CLUSTER_340	num_seqs=20	num_genes=20	classes=CE1;CS2	query=GNMM6190_001148
>CLUSTER_341	num_seqs=7	num_genes=7	classes=CE1;CS1	query=GNMES14902_1914
>CLUSTER_342	num_seqs=20	num_genes=21	classes=CE2;CM1;CS2	query=NMA2238	causes=CS3;CE0;
>CLUSTER_343	num_seqs=2	num_genes=2	classes=CE1;CS2	query=NMC0025	causes=CS3;
>CLUSTER_345	num_seqs=20	num_genes=20	classes=CE2;CS2	query=GNMCU002217	causes=CE4;
>CLUSTER_346	num_seqs=20	num_genes=21	classes=CE2;CM1;CS2	query=GNMM04_000891	causes=CS0;CE0;
>CLUSTER_347	num_seqs=20	num_genes=20	classes=CE1;CS2	query=NMCC_1193
>CLUSTER_348	num_seqs=20	num_genes=20	classes=CE1;CS2	query=GNMGB149_2353
>CLUSTER_349	num_seqs=20	num_genes=20	classes=CE1;CS1	query=GNMGB355_1626
>CLUSTER_351	num_seqs=14	num_genes=14	classes=CE2;CS2	query=GNMM0579_001781	causes=CE4;
>CLUSTER_352	num_seqs=20	num_genes=20	classes=CE1;CS1	query=GNMM6190_001547
>CLUSTER_353	num_seqs=20	num_genes=20	classes=CE1;CS1	query=GNMES14902_1782
>CLUSTER_354	num_seqs=20	num_genes=20	classes=CE1;CS2	query=NMCC_1345
>CLUSTER_355	num_seqs=20	num_genes=20	classes=CE1;CS1	query=GNMOX_444
>CLUSTER_356	num_seqs=20	num_genes=20	classes=CE1;CS1	query=GNM9615945_1046
>CLUSTER_357	num_seqs=20	num_genes=20	classes=CE2;CS1	query=GNMGB149_473	causes=CE0;
>CLUSTER_358	num_seqs=20	num_genes=22	classes=CE2;CM1;CS2	query=GNMGB013_002981	causes=CS3;CE3;CE4;CE0;
>CLUSTER_359	num_seqs=20	num_genes=20	classes=CE1;CS2	query=NMC0577
>CLUSTER_361	num_seqs=20	num_genes=20	classes=CE1;CS1	query=gnmNZ0533_001127
>CLUSTER_362	num_seqs=19	num_genes=19	classes=CE2;CS2	query=NMC1765	causes=CE0;
>CLUSTER_363	num_seqs=20	num_genes=20	classes=CE1;CS1	query=GNMOX_2574
>CLUSTER_365	num_seqs=20	num_genes=29	classes=CE2;CM1;CS2	query=NMO0056	causes=CS4;
>CLUSTER_367	num_seqs=20	num_genes=20	classes=CE1;CS2	query=NMO1617
>CLUSTER_368	num_seqs=20	num_genes=20	classes=CE1;CS2	query=GNMCU002430
>CLUSTER_369	num_seqs=20	num_genes=20	classes=CE1;CS2	query=GNM9615945_369
>CLUSTER_370	num_seqs=20	num_genes=39	classes=CE2;CM1;CS2	query=NMB_0739	causes=CE0;
>CLUSTER_371	num_seqs=20	num_genes=20	classes=CE2;CS1	query=GNMM13399_2071	causes=CE0;
>CLUSTER_373	num_seqs=20	num_genes=20	classes=CE1;CS2	query=MENX_1378
>CLUSTER_374	num_seqs=20	num_genes=20	classes=CE1;CS2	query=GNMGB355_2456
>CLUSTER_375	num_seqs=20	num_genes=20	classes=CE1;CS1	query=GNMGB149_263
>CLUSTER_376	num_seqs=20	num_genes=20	classes=CE1;CS2	query=NMB_1670
>CLUSTER_377	num_seqs=20	num_genes=20	classes=CE1;CS2	query=NMC1163
>CLUSTER_378	num_seqs=20	num_genes=20	classes=CE1;CS1	query=GNMH4476_186
>CLUSTER_379	num_seqs=20	num_genes=20	classes=CE1;CS1	query=GNMCU000437
>CLUSTER_380	num_seqs=2	num_genes=2	classes=CE1;CS2	query=NMC1866
>CLUSTER_381	num_seqs=20	num_genes=21	classes=CE2;CM1;CS2	query=GNMGB355_2780	causes=CE4;CS0;CE0;
>CLUSTER_382	num_seqs=20	num_genes=20	classes=CE1;CS1	query=GNM9615945_1433
>CLUSTER_383	num_seqs=20	num_genes=20	classes=CE1;CS2	query=NMB_0532	causes=CS0;
>CLUSTER_384	num_seqs=20	num_genes=20	classes=CE1;CS1	query=GNMES14902_162
>CLUSTER_385	num_seqs=19	num_genes=19	classes=CE2;CS1	query=NMCC_0602	causes=CE3;
>CLUSTER_386	num_seqs=20	num_genes=20	classes=CE1;CS1	query=GNMOX_233
>CLUSTER_387	num_seqs=18	num_genes=18	classes=CE1;CS1	query=GNMCU000258
>CLUSTER_389	num_seqs=2	num_genes=2	classes=CE1;CS1	query=GNMCU002148
>CLUSTER_390	num_seqs=20	num_genes=20	classes=CE1;CS2	query=NMCC_1084
>CLUSTER_391	num_seqs=2	num_genes=2	classes=CE1;CS1	query=NMCC_1888
>CLUSTER_393	num_seqs=15	num_genes=15	classes=CE2;CS1	query=GNMM13399_2784
>CLUSTER_396	num_seqs=13	num_genes=13	classes=CE2;CS1	query=NMB_0097	causes=CE4;
>CLUSTER_398	num_seqs=20	num_genes=20	classes=CE1;CS1	query=GNMES14902_1881
>CLUSTER_399	num_seqs=20	num_genes=20	classes=CE1;CS2	query=GNMGB013_002937
>CLUSTER_400	num_seqs=20	num_genes=20	classes=CE1;CS2	query=GNMM6190_000570
>CLUSTER_401	num_seqs=8	num_genes=8	classes=CE1;CS2	query=GNMGB149_402
>CLUSTER_402	num_seqs=20	num_genes=20	classes=CE1;CS2	query=GNMCU000422	causes=CS0;
>CLUSTER_404	num_seqs=20	num_genes=20	classes=CE1;CS1	query=GNMM6190_000429
>CLUSTER_405	num_seqs=2	num_genes=2	classes=CE1;CS1	query=NMC0051
>CLUSTER_406	num_seqs=20	num_genes=20	classes=CE2;CS2	query=GNMCU001204
>CLUSTER_407	num_seqs=20	num_genes=20	classes=CE1;CS1	query=gnmNZ0533_000110
>CLUSTER_408	num_seqs=20	num_genes=20	classes=CE1;CS2	query=NMA2174
>CLUSTER_409	num_seqs=20	num_genes=21	classes=CE2;CM1;CS2	query=GNMOX_2692	causes=CS0;CE0;
>CLUSTER_410	num_seqs=11	num_genes=11	classes=CE2;CS2	query=GNMCU001848
>CLUSTER_411	num_seqs=20	num_genes=20	classes=CE2;CS2	query=GNMM0579_001695	causes=CE0;
>CLUSTER_412	num_seqs=20	num_genes=20	classes=CE1;CS1	query=NMC1679
>CLUSTER_413	num_seqs=20	num_genes=20	classes=CE1;CS1	query=GNMH4476_783
>CLUSTER_414	num_seqs=20	num_genes=20	classes=CE1;CS2	query=GNMCU001431
>CLUSTER_415	num_seqs=20	num_genes=20	classes=CE2;CS2	query=NMC1128	causes=CE0;
>CLUSTER_416	num_seqs=20	num_genes=20	classes=CE2;CS1	query=NMA1367
>CLUSTER_418	num_seqs=20	num_genes=20	classes=CE1;CS1	query=NMC2114
>CLUSTER_419	num_seqs=20	num_genes=20	classes=CE1;CS2	query=NMCC_1413
>CLUSTER_420	num_seqs=20	num_genes=20	classes=CE1;CS2	query=NMCC_0172
>CLUSTER_421	num_seqs=20	num_genes=20	classes=CE1;CS1	query=GNMM0579_002592
>CLUSTER_422	num_seqs=20	num_genes=20	classes=CE1;CS1	query=GNMM0579_001113
>CLUSTER_423	num_seqs=20	num_genes=20	classes=CE1;CS2	query=NMCC_1520
>CLUSTER_424	num_seqs=20	num_genes=20	classes=CE1;CS1	query=GNMGB149_1518
>CLUSTER_425	num_seqs=20	num_genes=20	classes=CE1;CS2	query=GNMM0579_000740
>CLUSTER_426	num_seqs=20	num_genes=20	classes=CE1;CS2	query=NMCC_0692
>CLUSTER_427	num_seqs=20	num_genes=20	classes=CE1;CS2	query=NMC1355
>CLUSTER_430	num_seqs=20	num_genes=20	classes=CE1;CS1	query=GNMOX_1086
>CLUSTER_431	num_seqs=20	num_genes=20	classes=CE1;CS1	query=GNMM6190_002380
>CLUSTER_432	num_seqs=20	num_genes=20	classes=CE1;CS2	query=GNMCU001454
>CLUSTER_433	num_seqs=20	num_genes=20	classes=CE1;CS2	query=NMB_1725
>CLUSTER_434	num_seqs=20	num_genes=20	classes=CE1;CS1	query=GNMG2136_45
>CLUSTER_436	num_seqs=20	num_genes=20	classes=CE1;CS2	query=GNMM0579_002391
>CLUSTER_438	num_seqs=20	num_genes=20	classes=CE1;CS2	query=GNMCU002685
>CLUSTER_439	num_seqs=20	num_genes=20	classes=CE2;CS1	query=GNMGB355_817
>CLUSTER_440	num_seqs=20	num_genes=20	classes=CE1;CS2	query=GNMGB013_000828
>CLUSTER_441	num_seqs=20	num_genes=20	classes=CE1;CS2	query=GNMGB013_000915
>CLUSTER_442	num_seqs=20	num_genes=20	classes=CE1;CS1	query=NMCC_0900
>CLUSTER_443	num_seqs=20	num_genes=20	classes=CE2;CS1	query=GNMGB355_838
>CLUSTER_445	num_seqs=20	num_genes=20	classes=CE1;CS1	query=NMC0402
>CLUSTER_446	num_seqs=20	num_genes=20	classes=CE1;CS1	query=GNMCU000166
>CLUSTER_447	num_seqs=20	num_genes=20	classes=CE1;CS2	query=NMO0084
>CLUSTER_449	num_seqs=11	num_genes=11	classes=CE2;CS2	query=GNMCU002178
>CLUSTER_450	num_seqs=20	num_genes=20	classes=CE1;CS1	query=GNMES14902_553
>CLUSTER_451	num_seqs=20	num_genes=20	classes=CE1;CS2	query=GNMM04_001709
>CLUSTER_454	num_seqs=20	num_genes=20	classes=CE1;CS1	query=GNMGB149_336
>CLUSTER_455	num_seqs=20	num_genes=20	classes=CE1;CS2	query=GNMGB149_1959	causes=CS0;
>CLUSTER_456	num_seqs=20	num_genes=20	classes=CE1;CS2	query=NMO0737
>CLUSTER_457	num_seqs=20	num_genes=20	classes=CE1;CS2	query=NMCC_1617
>CLUSTER_458	num_seqs=20	num_genes=21	classes=CE2;CM1;CS2	query=GNMM0579_001820	causes=CS0;CE0;
>CLUSTER_460	num_seqs=20	num_genes=20	classes=CE1;CS2	query=GNMGB355_435
>CLUSTER_462	num_seqs=7	num_genes=7	classes=CE1;CS2	query=GNMM04_001319
>CLUSTER_464	num_seqs=20	num_genes=20	classes=CE1;CS1	query=NMC1176
>CLUSTER_465	num_seqs=20	num_genes=20	classes=CE1;CS2	query=NMC0908
>CLUSTER_466	num_seqs=20	num_genes=20	classes=CE1;CS1	query=MENX_1965
>CLUSTER_467	num_seqs=20	num_genes=20	classes=CE1;CS2	query=gnmNZ0533_000359
>CLUSTER_468	num_seqs=20	num_genes=21	classes=CE2;CM1;CS2	query=GNMM04_002124	causes=CS0;CE0;
>CLUSTER_469	num_seqs=20	num_genes=20	classes=CE1;CS1	query=GNMES14902_590
>CLUSTER_470	num_seqs=20	num_genes=20	classes=CE1;CS2	query=GNMG2136_2185
>CLUSTER_471	num_seqs=19	num_genes=19	classes=CE1;CS1	query=GNMCU000042
>CLUSTER_472	num_seqs=20	num_genes=20	classes=CE1;CS1	query=GNMGB149_1236
>CLUSTER_473	num_seqs=20	num_genes=20	classes=CE1;CS2	query=GNMM04_000608
>CLUSTER_474	num_seqs=20	num_genes=20	classes=CE1;CS1	query=NMC0073
>CLUSTER_475	num_seqs=20	num_genes=20	classes=CE1;CS1	query=NMC1906
>CLUSTER_476	num_seqs=20	num_genes=20	classes=CE2;CS1	query=GNMM04_000712
>CLUSTER_477	num_seqs=20	num_genes=20	classes=CE1;CS1	query=GNMES14902_1396
>CLUSTER_479	num_seqs=20	num_genes=20	classes=CE2;CS1	query=GNMOX_2056	causes=CE0;
>CLUSTER_480	num_seqs=20	num_genes=20	classes=CE1;CS1	query=GNMOX_2381
>CLUSTER_481	num_seqs=20	num_genes=20	classes=CE1;CS1	query=GNMM0579_002602
>CLUSTER_482	num_seqs=20	num_genes=20	classes=CE1;CS2	query=NMCC_1371	causes=CS3;
>CLUSTER_483	num_seqs=20	num_genes=20	classes=CE1;CS2	query=MENX_1638	causes=CS0;
>CLUSTER_484	num_seqs=20	num_genes=20	classes=CE1;CS1	query=GNMM6190_001118
>CLUSTER_485	num_seqs=20	num_genes=20	classes=CE1;CS2	query=GNMM0579_000554
>CLUSTER_486	num_seqs=20	num_genes=20	classes=CE1;CS1	query=NMB_0978
>CLUSTER_487	num_seqs=20	num_genes=20	classes=CE2;CS2	query=GNMOX_2526
>CLUSTER_488	num_seqs=20	num_genes=20	classes=CE2;CS2	query=GNMM0579_000275	causes=CS4;
>CLUSTER_490	num_seqs=20	num_genes=20	classes=CE1;CS1	query=GNMGB149_855
>CLUSTER_491	num_seqs=2	num_genes=2	classes=CE1;CS1	query=NMC0050
>CLUSTER_492	num_seqs=20	num_genes=20	classes=CE1;CS2	query=NMO0418
>CLUSTER_493	num_seqs=20	num_genes=20	classes=CE1;CS1	query=GNMM0579_001800
>CLUSTER_495	num_seqs=20	num_genes=20	classes=CE1;CS1	query=GNMM6190_001878
>CLUSTER_497	num_seqs=20	num_genes=20	classes=CE1;CS1	query=GNMCU002517
>CLUSTER_498	num_seqs=20	num_genes=21	classes=CE2;CM1;CS2	query=NMA2190	causes=CE0;
>CLUSTER_499	num_seqs=20	num_genes=20	classes=CE1;CS1	query=GNMOX_1157
>CLUSTER_500	num_seqs=20	num_genes=20	classes=CE2;CS1	query=GNMGB013_001557	causes=CE4;
>CLUSTER_501	num_seqs=20	num_genes=20	classes=CE1;CS1	query=GNMGB149_1999
>CLUSTER_502	num_seqs=20	num_genes=20	classes=CE2;CS2	query=NMCC_0037
>CLUSTER_504	num_seqs=20	num_genes=20	classes=CE2;CS2	query=GNMGB149_2273
>CLUSTER_505	num_seqs=20	num_genes=20	classes=CE1;CS1	query=GNMG2136_724
>CLUSTER_506	num_seqs=3	num_genes=3	classes=CE2;CS2	query=NMO1641
>CLUSTER_507	num_seqs=20	num_genes=20	classes=CE1;CS1	query=NMCC_1575
>CLUSTER_508	num_seqs=20	num_genes=20	classes=CE1;CS1	query=GNMGB013_000791
>CLUSTER_509	num_seqs=20	num_genes=20	classes=CE1;CS1	query=GNMH4476_157
>CLUSTER_510	num_seqs=20	num_genes=20	classes=CE1;CS1	query=NMA1575
>CLUSTER_512	num_seqs=20	num_genes=20	classes=CE1;CS2	query=NMO1091	causes=CS0;
>CLUSTER_513	num_seqs=20	num_genes=20	classes=CE1;CS1	query=gnmNZ0533_002471
>CLUSTER_514	num_seqs=20	num_genes=20	classes=CE2;CS2	query=NMO1463
>CLUSTER_516	num_seqs=20	num_genes=20	classes=CE1;CS2	query=NMB_1987
>CLUSTER_519	num_seqs=20	num_genes=20	classes=CE1;CS1	query=GNMM04_001072
>CLUSTER_520	num_seqs=20	num_genes=20	classes=CE1;CS1	query=GNMOX_546
>CLUSTER_521	num_seqs=20	num_genes=20	classes=CE1;CS1	query=gnmNZ0533_002553
>CLUSTER_522	num_seqs=19	num_genes=19	classes=CE2;CS2	query=GNMM6190_001560	causes=CE4;CE0;
>CLUSTER_523	num_seqs=20	num_genes=21	classes=CE2;CM1;CS2	query=GNMM0579_002220	causes=CS4;CS0;CE0;
>CLUSTER_526	num_seqs=20	num_genes=20	classes=CE1;CS1	query=GNMH4476_308
>CLUSTER_527	num_seqs=20	num_genes=20	classes=CE2;CS2	query=NMO1070
>CLUSTER_528	num_seqs=20	num_genes=20	classes=CE1;CS1	query=NMB_0420
>CLUSTER_529	num_seqs=20	num_genes=20	classes=CE1;CS2	query=NMC1080
>CLUSTER_530	num_seqs=20	num_genes=20	classes=CE1;CS1	query=gnmNZ0533_002117
>CLUSTER_531	num_seqs=20	num_genes=20	classes=CE1;CS1	query=GNMCU000636
>CLUSTER_532	num_seqs=20	num_genes=20	classes=CE1;CS2	query=gnmNZ0533_002101
>CLUSTER_533	num_seqs=20	num_genes=20	classes=CE1;CS2	query=GNMCU001786
>CLUSTER_535	num_seqs=13	num_genes=13	classes=CE1;CS2	query=GNMGB013_001742
>CLUSTER_536	num_seqs=20	num_genes=20	classes=CE1;CS2	query=GNMGB013_002363
>CLUSTER_537	num_seqs=20	num_genes=20	classes=CE1;CS1	query=GNMM13399_293
>CLUSTER_539	num_seqs=20	num_genes=20	classes=CE2;CS1	query=GNMGB355_350
>CLUSTER_540	num_seqs=20	num_genes=20	classes=CE2;CS1	query=NMO1973	causes=CE0;
>CLUSTER_541	num_seqs=14	num_genes=14	classes=CE2;CS1	query=GNMM0579_001539
>CLUSTER_542	num_seqs=20	num_genes=20	classes=CE1;CS1	query=GNMH4476_1468
>CLUSTER_543	num_seqs=20	num_genes=20	classes=CE1;CS2	query=NMC0427	causes=CS0;
>CLUSTER_544	num_seqs=20	num_genes=20	classes=CE1;CS2	query=NMA1526
>CLUSTER_545	num_seqs=20	num_genes=20	classes=CE2;CS2	query=GNMCU000752	causes=CE4;
>CLUSTER_546	num_seqs=20	num_genes=20	classes=CE1;CS2	query=NMB_1128
>CLUSTER_548	num_seqs=20	num_genes=20	classes=CE2;CS1	query=NMA0365
>CLUSTER_549	num_seqs=20	num_genes=20	classes=CE1;CS2	query=GNM9615945_2804
>CLUSTER_550	num_seqs=20	num_genes=20	classes=CE1;CS1	query=MENX_1369
>CLUSTER_551	num_seqs=20	num_genes=20	classes=CE1;CS1	query=GNMM13399_62
>CLUSTER_552	num_seqs=20	num_genes=20	classes=CE1;CS1	query=GNM9615945_2689
>CLUSTER_553	num_seqs=20	num_genes=20	classes=CE2;CS2	query=NMB_0846	causes=CE4;
>CLUSTER_554	num_seqs=20	num_genes=20	classes=CE1;CS1	query=GNMCU001977
>CLUSTER_555	num_seqs=20	num_genes=20	classes=CE1;CS1	query=GNMGB355_2359
>CLUSTER_556	num_seqs=20	num_genes=20	classes=CE1;CS2	query=GNMM0579_001797
>CLUSTER_557	num_seqs=20	num_genes=20	classes=CE1;CS2	query=NMC1172
>CLUSTER_558	num_seqs=20	num_genes=20	classes=CE2;CS1	query=GNMES14902_2352
>CLUSTER_559	num_seqs=20	num_genes=20	classes=CE1;CS2	query=GNMM6190_001031
>CLUSTER_560	num_seqs=20	num_genes=20	classes=CE2;CS1	query=GNMCU000303
>CLUSTER_561	num_seqs=18	num_genes=18	classes=CE2;CS2	query=GNMOX_838	causes=CE4;
>CLUSTER_564	num_seqs=20	num_genes=20	classes=CE1;CS2	query=NMCC_1472
>CLUSTER_565	num_seqs=20	num_genes=20	classes=CE1;CS2	query=NMO0326
>CLUSTER_566	num_seqs=20	num_genes=20	classes=CE1;CS2	query=GNMGB013_001105
>CLUSTER_567	num_seqs=20	num_genes=20	classes=CE2;CS1	query=GNMM0579_000771
>CLUSTER_568	num_seqs=20	num_genes=20	classes=CE1;CS2	query=GNMM0579_001973
>CLUSTER_569	num_seqs=20	num_genes=20	classes=CE1;CS1	query=NMB_1823
>CLUSTER_570	num_seqs=20	num_genes=20	classes=CE2;CS1	query=NMB_0315	causes=CE4;
>CLUSTER_573	num_seqs=20	num_genes=20	classes=CE1;CS1	query=GNMM04_000779
>CLUSTER_574	num_seqs=11	num_genes=11	classes=CE1;CS2	query=GNMGB355_594
>CLUSTER_575	num_seqs=20	num_genes=20	classes=CE1;CS1	query=MENX_612
>CLUSTER_576	num_seqs=20	num_genes=20	classes=CE1;CS1	query=GNMH4476_253
>CLUSTER_578	num_seqs=20	num_genes=20	classes=CE1;CS1	query=GNMG2136_862
>CLUSTER_579	num_seqs=20	num_genes=20	classes=CE1;CS2	query=GNMM6190_000358
>CLUSTER_580	num_seqs=20	num_genes=20	classes=CE2;CS2	query=gnmNZ0533_001220	causes=CE0;
>CLUSTER_581	num_seqs=2	num_genes=2	classes=CE2;CS2	query=NMO1403	causes=CE3;
>CLUSTER_582	num_seqs=20	num_genes=20	classes=CE1;CS2	query=NMB_0535	causes=CS0;
>CLUSTER_583	num_seqs=20	num_genes=20	classes=CE1;CS1	query=GNMGB355_850
>CLUSTER_585	num_seqs=20	num_genes=20	classes=CE1;CS1	query=GNMM13399_1190
>CLUSTER_586	num_seqs=19	num_genes=19	classes=CE1;CS1	query=GNMOX_204
>CLUSTER_588	num_seqs=20	num_genes=20	classes=CE2;CS1	query=MENX_1250	causes=CE4;
>CLUSTER_589	num_seqs=20	num_genes=20	classes=CE1;CS2	query=GNM9615945_1469
>CLUSTER_590	num_seqs=20	num_genes=20	classes=CE1;CS1	query=MENX_1897
>CLUSTER_591	num_seqs=20	num_genes=20	classes=CE1;CS2	query=GNMGB149_710
>CLUSTER_592	num_seqs=20	num_genes=20	classes=CE1;CS2	query=NMCC_0557
>CLUSTER_594	num_seqs=20	num_genes=20	classes=CE1;CS2	query=NMCC_1552
>CLUSTER_595	num_seqs=13	num_genes=13	classes=CE1;CS2	query=GNMCU000835
>CLUSTER_596	num_seqs=19	num_genes=19	classes=CE1;CS2	query=GNMG2136_2287
>CLUSTER_597	num_seqs=7	num_genes=7	classes=CE2;CS2	query=gnmNZ0533_001837
>CLUSTER_598	num_seqs=20	num_genes=20	classes=CE2;CS1	query=GNM9615945_523
>CLUSTER_599	num_seqs=20	num_genes=20	classes=CE1;CS1	query=GNM9615945_2343
>CLUSTER_601	num_seqs=8	num_genes=8	classes=CE1;CS1	query=GNMM04_002131
>CLUSTER_602	num_seqs=20	num_genes=20	classes=CE1;CS1	query=GNM9615945_672
>CLUSTER_603	num_seqs=20	num_genes=20	classes=CE1;CS1	query=GNM9615945_1816
>CLUSTER_604	num_seqs=20	num_genes=20	classes=CE1;CS1	query=NMO0503
>CLUSTER_605	num_seqs=20	num_genes=20	classes=CE1;CS2	query=NMC1435
>CLUSTER_606	num_seqs=19	num_genes=19	classes=CE1;CS1	query=GNMGB149_583
>CLUSTER_607	num_seqs=20	num_genes=20	classes=CE1;CS2	query=NMCC_1262
>CLUSTER_608	num_seqs=20	num_genes=20	classes=CE1;CS1	query=GNMM04_000293
>CLUSTER_609	num_seqs=20	num_genes=20	classes=CE1;CS1	query=GNMGB355_502
>CLUSTER_611	num_seqs=20	num_genes=20	classes=CE1;CS2	query=NMC1853
>CLUSTER_612	num_seqs=20	num_genes=20	classes=CE2;CS1	query=GNMM6190_001042	causes=CE4;
>CLUSTER_613	num_seqs=20	num_genes=20	classes=CE2;CS1	query=NMC1142
>CLUSTER_614	num_seqs=20	num_genes=20	classes=CE1;CS1	query=MENX_648
>CLUSTER_615	num_seqs=20	num_genes=20	classes=CE2;CS2	query=NMCC_1698	causes=CE4;
>CLUSTER_617	num_seqs=20	num_genes=33	classes=CE2;CM1;CS2	query=NMB_1703
>CLUSTER_618	num_seqs=20	num_genes=20	classes=CE2;CS2	query=GNMM04_002118	causes=CE4;
>CLUSTER_619	num_seqs=20	num_genes=20	classes=CE1;CS2	query=GNMH4476_2395	causes=CS0;
>CLUSTER_620	num_seqs=20	num_genes=20	classes=CE1;CS1	query=GNMM6190_000500
>CLUSTER_621	num_seqs=20	num_genes=20	classes=CE1;CS2	query=gnmNZ0533_001666	causes=CS0;
>CLUSTER_622	num_seqs=20	num_genes=21	classes=CE2;CM1;CS2	query=NMCC_1272	causes=CS0;
>CLUSTER_624	num_seqs=20	num_genes=20	classes=CE1;CS2	query=GNMOX_1439
>CLUSTER_625	num_seqs=20	num_genes=20	classes=CE1;CS2	query=GNMGB149_66	causes=CS0;
>CLUSTER_626	num_seqs=20	num_genes=20	classes=CE2;CS2	query=GNMGB013_000553
>CLUSTER_627	num_seqs=20	num_genes=20	classes=CE1;CS2	query=GNMM13399_637	causes=CS0;
>CLUSTER_628	num_seqs=20	num_genes=20	classes=CE2;CS1	query=NMO1614	causes=CE0;
>CLUSTER_629	num_seqs=17	num_genes=17	classes=CE2;CS2	query=GNMM6190_001865	causes=CS4;
>CLUSTER_630	num_seqs=20	num_genes=20	classes=CE2;CS1	query=NMB_1976	causes=CE0;
>CLUSTER_631	num_seqs=20	num_genes=20	classes=CE2;CS1	query=NMCC_1284	causes=CE0;
>CLUSTER_632	num_seqs=20	num_genes=20	classes=CE1;CS1	query=GNMH4476_1336
>CLUSTER_633	num_seqs=20	num_genes=20	classes=CE1;CS1	query=GNMM6190_002570
>CLUSTER_634	num_seqs=20	num_genes=20	classes=CE1;CS2	query=GNMM6190_001544
>CLUSTER_635	num_seqs=8	num_genes=8	classes=CE1;CS1	query=GNMCU002253
>CLUSTER_636	num_seqs=20	num_genes=20	classes=CE1;CS2	query=GNMH4476_1936
>CLUSTER_638	num_seqs=2	num_genes=2	classes=CE2;CS1	query=NMA1239	causes=CE4;
>CLUSTER_639	num_seqs=19	num_genes=19	classes=CE1;CS2	query=GNMOX_967
>CLUSTER_640	num_seqs=20	num_genes=20	classes=CE1;CS2	query=NMC1252
>CLUSTER_641	num_seqs=20	num_genes=20	classes=CE1;CS1	query=GNMM04_001964
>CLUSTER_642	num_seqs=20	num_genes=20	classes=CE1;CS2	query=GNMES14902_1414
>CLUSTER_643	num_seqs=20	num_genes=20	classes=CE1;CS1	query=GNMM13399_1699
>CLUSTER_644	num_seqs=20	num_genes=20	classes=CE1;CS2	query=NMC1687	causes=CS0;
>CLUSTER_645	num_seqs=20	num_genes=20	classes=CE1;CS1	query=NMB_0051
>CLUSTER_646	num_seqs=20	num_genes=20	classes=CE1;CS1	query=GNMES14902_2451
>CLUSTER_647	num_seqs=20	num_genes=20	classes=CE2;CS1	query=GNMM13399_982
>CLUSTER_648	num_seqs=20	num_genes=20	classes=CE1;CS2	query=GNMM04_000850
>CLUSTER_649	num_seqs=20	num_genes=20	classes=CE2;CS1	query=GNMM13399_2197
>CLUSTER_650	num_seqs=20	num_genes=20	classes=CE1;CS1	query=gnmNZ0533_000361
>CLUSTER_651	num_seqs=18	num_genes=19	classes=CE2;CM1;CS2	query=gnmNZ0533_001147	causes=CE0;
>CLUSTER_652	num_seqs=20	num_genes=20	classes=CE1;CS1	query=GNMGB149_1395
>CLUSTER_653	num_seqs=2	num_genes=2	classes=CE2;CS2	query=NMCC_0792	causes=CE4;
>CLUSTER_654	num_seqs=20	num_genes=20	classes=CE1;CS1	query=GNMM04_000132
>CLUSTER_655	num_seqs=20	num_genes=20	classes=CE1;CS2	query=GNMM0579_001009	causes=CS0;
>CLUSTER_656	num_seqs=7	num_genes=7	classes=CE1;CS1	query=NMC0214
>CLUSTER_657	num_seqs=7	num_genes=8	classes=CE2;CM1;CS2	query=GNMG2136_367
>CLUSTER_658	num_seqs=20	num_genes=20	classes=CE1;CS2	query=NMO1631
>CLUSTER_659	num_seqs=10	num_genes=10	classes=CE1;CS2	query=NMC1730
>CLUSTER_660	num_seqs=20	num_genes=20	classes=CE1;CS2	query=GNMGB013_001298	causes=CS0;
>CLUSTER_661	num_seqs=20	num_genes=20	classes=CE1;CS1	query=GNM9615945_1189
>CLUSTER_662	num_seqs=20	num_genes=20	classes=CE1;CS1	query=GNMGB013_000390
>CLUSTER_663	num_seqs=20	num_genes=20	classes=CE1;CS2	query=NMO0356
>CLUSTER_665	num_seqs=10	num_genes=10	classes=CE2;CS1	query=GNMES14902_49
>CLUSTER_667	num_seqs=4	num_genes=4	classes=CE1;CS1	query=NMC0277
>CLUSTER_668	num_seqs=2	num_genes=2	classes=CE1;CS1	query=GNM9615945_1559
>CLUSTER_671	num_seqs=2	num_genes=2	classes=CE2;CS2	query=NMC1861	causes=CE3;
>CLUSTER_673	num_seqs=20	num_genes=20	classes=CE1;CS2	query=GNMGB013_001376
>CLUSTER_675	num_seqs=20	num_genes=20	classes=CE1;CS1	query=GNMH4476_1230
>CLUSTER_676	num_seqs=7	num_genes=7	classes=CE1;CS2	query=GNMGB013_002087
>CLUSTER_677	num_seqs=20	num_genes=20	classes=CE1;CS1	query=gnmNZ0533_002258
>CLUSTER_678	num_seqs=20	num_genes=39	classes=CE2;CM1;CS2	query=GNMH4476_2489	causes=CE4;CE0;
>CLUSTER_679	num_seqs=20	num_genes=20	classes=CE1;CS2	query=GNMCU002529
>CLUSTER_680	num_seqs=20	num_genes=20	classes=CE2;CS2	query=NMCC_0618	causes=CE4;
>CLUSTER_681	num_seqs=20	num_genes=20	classes=CE1;CS2	query=GNMCU001979
>CLUSTER_682	num_seqs=20	num_genes=20	classes=CE1;CS2	query=NMO1262	causes=CS0;
>CLUSTER_683	num_seqs=20	num_genes=20	classes=CE2;CS2	query=GNMGB149_1141	causes=CS0;
>CLUSTER_684	num_seqs=20	num_genes=20	classes=CE1;CS2	query=GNMM13399_2236
>CLUSTER_686	num_seqs=20	num_genes=20	classes=CE2;CS1	query=GNMM6190_001232	causes=CE4;
>CLUSTER_687	num_seqs=20	num_genes=20	classes=CE1;CS1	query=GNMH4476_2533
>CLUSTER_688	num_seqs=20	num_genes=20	classes=CE1;CS1	query=GNMG2136_1434
>CLUSTER_689	num_seqs=20	num_genes=20	classes=CE2;CS1	query=GNMGB013_001053	causes=CE0;
>CLUSTER_690	num_seqs=20	num_genes=20	classes=CE1;CS1	query=NMO1807
>CLUSTER_691	num_seqs=20	num_genes=20	classes=CE1;CS2	query=GNMCU001400
>CLUSTER_693	num_seqs=10	num_genes=10	classes=CE2;CS2	query=GNMGB013_000650
>CLUSTER_694	num_seqs=20	num_genes=20	classes=CE1;CS1	query=GNMM0579_002304
>CLUSTER_695	num_seqs=20	num_genes=20	classes=CE1;CS1	query=NMO0770
>CLUSTER_696	num_seqs=12	num_genes=12	classes=CE1;CS2	query=NMB_1289
>CLUSTER_697	num_seqs=12	num_genes=12	classes=CE2;CS2	query=GNMGB013_001781
>CLUSTER_698	num_seqs=9	num_genes=9	classes=CE2;CS2	query=NMC1868	causes=CE3;
>CLUSTER_700	num_seqs=2	num_genes=2	classes=CE1;CS2	query=GNMM6190_000045
>CLUSTER_701	num_seqs=2	num_genes=2	classes=CE1;CS2	query=GNMGB013_001891
>CLUSTER_702	num_seqs=18	num_genes=18	classes=CE1;CS2	query=GNMGB013_000712	causes=CS0;
>CLUSTER_703	num_seqs=20	num_genes=20	classes=CE1;CS2	query=GNM9615945_70
>CLUSTER_704	num_seqs=20	num_genes=20	classes=CE1;CS1	query=GNMM04_000213
>CLUSTER_705	num_seqs=18	num_genes=19	classes=CE2;CM1;CS2	query=GNMM0579_000175	causes=CS0;CE0;
>CLUSTER_706	num_seqs=20	num_genes=20	classes=CE1;CS1	query=GNMOX_1540
>CLUSTER_707	num_seqs=20	num_genes=20	classes=CE2;CS1	query=GNMOX_850
>CLUSTER_708	num_seqs=20	num_genes=20	classes=CE2;CS2	query=MENX_248
>CLUSTER_709	num_seqs=19	num_genes=19	classes=CE2;CS2	query=NMCC_0661	causes=CE0;
>CLUSTER_710	num_seqs=20	num_genes=20	classes=CE1;CS2	query=MENX_512	causes=CS0;
>CLUSTER_711	num_seqs=20	num_genes=20	classes=CE1;CS2	query=gnmNZ0533_001502
>CLUSTER_712	num_seqs=19	num_genes=19	classes=CE1;CS2	query=MENX_1875
>CLUSTER_713	num_seqs=20	num_genes=20	classes=CE2;CS1	query=GNMGB149_1173
>CLUSTER_714	num_seqs=19	num_genes=19	classes=CE1;CS2	query=GNMGB149_260
>CLUSTER_719	num_seqs=13	num_genes=13	classes=CE2;CS1	query=GNMGB355_2301
>CLUSTER_720	num_seqs=4	num_genes=4	classes=CE1;CS2	query=NMB_0831
>CLUSTER_722	num_seqs=19	num_genes=20	classes=CE2;CM1;CS2	query=GNMM0579_001555	causes=CS3;
>CLUSTER_725	num_seqs=20	num_genes=20	classes=CE1;CS1	query=GNMES14902_2026
>CLUSTER_726	num_seqs=20	num_genes=20	classes=CE1;CS1	query=gnmNZ0533_001125
>CLUSTER_727	num_seqs=20	num_genes=20	classes=CE1;CS1	query=NMC1728
>CLUSTER_728	num_seqs=21	num_genes=21	classes=CE2;CS2	query=GNMGB355_2302	causes=CE3;CS0;
>CLUSTER_729	num_seqs=20	num_genes=20	classes=CE1;CS1	query=NMA1153
>CLUSTER_730	num_seqs=20	num_genes=20	classes=CE1;CS1	query=GNMGB013_000313
>CLUSTER_731	num_seqs=19	num_genes=19	classes=CE1;CS1	query=NMB_0072
>CLUSTER_733	num_seqs=9	num_genes=9	classes=CE2;CS2	query=GNMM6190_000986	causes=CE3;
>CLUSTER_739	num_seqs=20	num_genes=20	classes=CE1;CS2	query=GNMM6190_001599
>CLUSTER_740	num_seqs=8	num_genes=8	classes=CE2;CS1	query=NMO1075	causes=CE3;
>CLUSTER_741	num_seqs=5	num_genes=5	classes=CE2;CS2	query=NMC1521	causes=CE3;
>CLUSTER_743	num_seqs=4	num_genes=4	classes=CE1;CS2	query=NMO0916
>CLUSTER_744	num_seqs=20	num_genes=20	classes=CE1;CS1	query=MENX_367
>CLUSTER_746	num_seqs=19	num_genes=19	classes=CE1;CS2	query=GNMGB013_001045
>CLUSTER_747	num_seqs=20	num_genes=20	classes=CE1;CS2	query=NMC0436
>CLUSTER_748	num_seqs=20	num_genes=20	classes=CE1;CS1	query=GNMM6190_000450
>CLUSTER_749	num_seqs=20	num_genes=20	classes=CE2;CS1	query=GNMH4476_402
>CLUSTER_750	num_seqs=20	num_genes=20	classes=CE1;CS1	query=GNM9615945_22
>CLUSTER_751	num_seqs=20	num_genes=20	classes=CE1;CS1	query=MENX_6
>CLUSTER_752	num_seqs=20	num_genes=20	classes=CE1;CS2	query=NMCC_1201
>CLUSTER_753	num_seqs=20	num_genes=20	classes=CE2;CS1	query=NMCC_0879	causes=CE4;
>CLUSTER_754	num_seqs=20	num_genes=20	classes=CE1;CS2	query=GNMM04_001128
>CLUSTER_755	num_seqs=20	num_genes=20	classes=CE1;CS2	query=NMA1744
>CLUSTER_756	num_seqs=5	num_genes=5	classes=CE1;CS2	query=NMC0679
>CLUSTER_757	num_seqs=20	num_genes=20	classes=CE1;CS1	query=GNMCU001745
>CLUSTER_758	num_seqs=20	num_genes=20	classes=CE1;CS1	query=GNMCU000855
>CLUSTER_759	num_seqs=13	num_genes=13	classes=CE2;CS1	query=gnmNZ0533_001375
>CLUSTER_760	num_seqs=2	num_genes=2	classes=CE2;CS1	query=MENX_964
>CLUSTER_761	num_seqs=20	num_genes=20	classes=CE1;CS1	query=GNMCU000522
>CLUSTER_762	num_seqs=20	num_genes=20	classes=CE1;CS1	query=NMCC_1670
>CLUSTER_763	num_seqs=20	num_genes=20	classes=CE1;CS2	query=GNMH4476_1974
>CLUSTER_764	num_seqs=4	num_genes=4	classes=CE1;CS1	query=NMB_0832
>CLUSTER_765	num_seqs=19	num_genes=19	classes=CE2;CS1	query=GNMM04_001403	causes=CE4;
>CLUSTER_767	num_seqs=20	num_genes=20	classes=CE1;CS2	query=GNMGB013_002654
>CLUSTER_768	num_seqs=18	num_genes=36	classes=CE2;CM1;CS2	query=NMC0266	causes=CE4;
>CLUSTER_769	num_seqs=20	num_genes=20	classes=CE1;CS2	query=GNMES14902_780
>CLUSTER_770	num_seqs=20	num_genes=20	classes=CE1;CS2	query=gnmNZ0533_001575
>CLUSTER_771	num_seqs=20	num_genes=20	classes=CE2;CS1	query=GNMGB355_1907	causes=CE0;
>CLUSTER_772	num_seqs=20	num_genes=20	classes=CE1;CS1	query=GNM9615945_1705
>CLUSTER_775	num_seqs=17	num_genes=17	classes=CE1;CS1	query=GNMGB355_1281
>CLUSTER_776	num_seqs=20	num_genes=20	classes=CE1;CS1	query=GNMM6190_000364
>CLUSTER_781	num_seqs=20	num_genes=20	classes=CE2;CS2	query=GNMM13399_2890	causes=CE3;
>CLUSTER_782	num_seqs=20	num_genes=20	classes=CE1;CS1	query=GNMCU000771
>CLUSTER_783	num_seqs=20	num_genes=20	classes=CE1;CS2	query=GNMCU001798
>CLUSTER_784	num_seqs=20	num_genes=20	classes=CE1;CS2	query=NMC1705
>CLUSTER_786	num_seqs=12	num_genes=12	classes=CE1;CS1	query=GNMGB149_1525
>CLUSTER_787	num_seqs=20	num_genes=20	classes=CE1;CS1	query=NMO1850
>CLUSTER_788	num_seqs=18	num_genes=18	classes=CE2;CS2	query=NMB_1423	causes=CS0;
>CLUSTER_789	num_seqs=14	num_genes=14	classes=CE2;CS2	query=GNMM04_001325	causes=CE4;
>CLUSTER_790	num_seqs=20	num_genes=20	classes=CE1;CS2	query=NMCC_0342
>CLUSTER_791	num_seqs=11	num_genes=11	classes=CE2;CS2	query=NMO1427	causes=CE3;CE4;
>CLUSTER_792	num_seqs=20	num_genes=20	classes=CE2;CS2	query=NMO1254	causes=CE4;
>CLUSTER_794	num_seqs=18	num_genes=18	classes=CE1;CS1	query=GNMG2136_1194
>CLUSTER_795	num_seqs=19	num_genes=19	classes=CE2;CS1	query=NMB_0827
>CLUSTER_797	num_seqs=20	num_genes=20	classes=CE1;CS1	query=MENX_1565
>CLUSTER_798	num_seqs=20	num_genes=20	classes=CE1;CS2	query=NMCC_0420
>CLUSTER_799	num_seqs=20	num_genes=20	classes=CE1;CS1	query=GNMM6190_002640
>CLUSTER_800	num_seqs=20	num_genes=20	classes=CE1;CS1	query=GNMCU001857
>CLUSTER_801	num_seqs=20	num_genes=20	classes=CE1;CS2	query=gnmNZ0533_002312
>CLUSTER_804	num_seqs=10	num_genes=10	classes=CE2;CS2	query=GNMCU001420	causes=CS3;CE4;CE0;
>CLUSTER_806	num_seqs=5	num_genes=5	classes=CE2;CS2	query=GNMM13399_1900
>CLUSTER_808	num_seqs=4	num_genes=4	classes=CE2;CS1	query=GNMM13399_1961	causes=CE0;
>CLUSTER_809	num_seqs=19	num_genes=19	classes=CE2;CS2	query=NMB_0991	causes=CE3;CE4;
>CLUSTER_811	num_seqs=2	num_genes=2	classes=CE2;CS1	query=NMO0970	causes=CE3;
>CLUSTER_813	num_seqs=20	num_genes=20	classes=CE1;CS2	query=GNMGB013_002584
>CLUSTER_815	num_seqs=20	num_genes=20	classes=CE1;CS2	query=NMCC_1372
>CLUSTER_818	num_seqs=20	num_genes=20	classes=CE1;CS2	query=NMO1122
>CLUSTER_819	num_seqs=20	num_genes=20	classes=CE1;CS2	query=GNMGB013_001181
>CLUSTER_821	num_seqs=10	num_genes=10	classes=CE1;CS1	query=GNMH4476_2328
>CLUSTER_822	num_seqs=20	num_genes=20	classes=CE2;CS1	query=NMCC_0551	causes=CE4;
>CLUSTER_823	num_seqs=18	num_genes=18	classes=CE1;CS2	query=NMO0640
>CLUSTER_824	num_seqs=20	num_genes=20	classes=CE1;CS2	query=gnmNZ0533_001058	causes=CS3;
>CLUSTER_826	num_seqs=20	num_genes=20	classes=CE1;CS2	query=GNMH4476_1880	causes=CS0;
>CLUSTER_827	num_seqs=20	num_genes=20	classes=CE1;CS2	query=NMO1044
>CLUSTER_829	num_seqs=20	num_genes=20	classes=CE2;CS2	query=GNMG2136_1745
>CLUSTER_830	num_seqs=20	num_genes=20	classes=CE1;CS2	query=gnmNZ0533_002566
>CLUSTER_832	num_seqs=20	num_genes=20	classes=CE1;CS2	query=GNMGB149_1853
>CLUSTER_836	num_seqs=2	num_genes=2	classes=CE1;CS1	query=GNMES14902_1742
>CLUSTER_839	num_seqs=19	num_genes=19	classes=CE2;CS1	query=GNMGB013_002414
>CLUSTER_840	num_seqs=20	num_genes=20	classes=CE1;CS1	query=MENX_77
>CLUSTER_841	num_seqs=20	num_genes=20	classes=CE1;CS1	query=GNMGB355_2289
>CLUSTER_842	num_seqs=20	num_genes=21	classes=CE2;CM1;CS2	query=GNMM6190_000701
>CLUSTER_843	num_seqs=20	num_genes=20	classes=CE1;CS1	query=GNMOX_1389
>CLUSTER_844	num_seqs=20	num_genes=20	classes=CE1;CS1	query=GNM9615945_764
>CLUSTER_845	num_seqs=20	num_genes=20	classes=CE1;CS2	query=GNMM6190_001982
>CLUSTER_846	num_seqs=20	num_genes=20	classes=CE1;CS2	query=NMB_1269
>CLUSTER_847	num_seqs=2	num_genes=2	classes=CE1;CS2	query=NMO1400
>CLUSTER_848	num_seqs=20	num_genes=20	classes=CE2;CS2	query=GNMM0579_001583	causes=CE0;
>CLUSTER_849	num_seqs=20	num_genes=20	classes=CE1;CS2	query=NMC0676	causes=CS0;
>CLUSTER_850	num_seqs=20	num_genes=20	classes=CE1;CS1	query=NMA1522
>CLUSTER_852	num_seqs=20	num_genes=20	classes=CE1;CS1	query=GNMCU001501
>CLUSTER_853	num_seqs=7	num_genes=7	classes=CE1;CS2	query=NMB_2012
>CLUSTER_854	num_seqs=20	num_genes=20	classes=CE1;CS1	query=NMB_1838
>CLUSTER_855	num_seqs=20	num_genes=20	classes=CE2;CS1	query=MENX_34
>CLUSTER_856	num_seqs=10	num_genes=10	classes=CE1;CS1	query=GNMOX_2030
>CLUSTER_857	num_seqs=20	num_genes=20	classes=CE1;CS1	query=GNM9615945_1442
>CLUSTER_858	num_seqs=20	num_genes=20	classes=CE2;CS2	query=GNMM6190_001960	causes=CE4;
>CLUSTER_859	num_seqs=20	num_genes=20	classes=CE1;CS1	query=NMA1612
>CLUSTER_860	num_seqs=13	num_genes=13	classes=CE1;CS1	query=NMC0401
>CLUSTER_861	num_seqs=20	num_genes=20	classes=CE1;CS2	query=NMO0608
>CLUSTER_862	num_seqs=20	num_genes=20	classes=CE1;CS1	query=GNMGB355_989
>CLUSTER_863	num_seqs=14	num_genes=14	classes=CE2;CS2	query=GNMG2136_1090	causes=CE0;
>CLUSTER_864	num_seqs=19	num_genes=19	classes=CE2;CS2	query=GNMG2136_2086	causes=CS3;CE3;
>CLUSTER_866	num_seqs=20	num_genes=20	classes=CE1;CS1	query=GNMM13399_1313
>CLUSTER_869	num_seqs=20	num_genes=20	classes=CE1;CS2	query=NMC0360
>CLUSTER_871	num_seqs=20	num_genes=20	classes=CE1;CS2	query=GNMGB149_104	causes=CS3;
>CLUSTER_872	num_seqs=20	num_genes=20	classes=CE1;CS1	query=GNMES14902_2775
>CLUSTER_873	num_seqs=4	num_genes=4	classes=CE1;CS1	query=GNMOX_2255
>CLUSTER_874	num_seqs=20	num_genes=20	classes=CE2;CS2	query=GNMM6190_002420
>CLUSTER_877	num_seqs=9	num_genes=9	classes=CE2;CS2	query=GNMGB013_002808
>CLUSTER_879	num_seqs=19	num_genes=19	classes=CE2;CS1	query=GNMGB013_002452	causes=CE4;
>CLUSTER_881	num_seqs=20	num_genes=20	classes=CE1;CS1	query=GNMM6190_000904
>CLUSTER_884	num_seqs=20	num_genes=20	classes=CE1;CS1	query=GNMES14902_827
>CLUSTER_885	num_seqs=20	num_genes=20	classes=CE2;CS2	query=NMC1110
>CLUSTER_886	num_seqs=20	num_genes=20	classes=CE1;CS2	query=GNMGB013_001669
>CLUSTER_887	num_seqs=20	num_genes=20	classes=CE1;CS1	query=NMO1382
>CLUSTER_888	num_seqs=20	num_genes=20	classes=CE2;CS1	query=GNMH4476_2018
>CLUSTER_889	num_seqs=2	num_genes=2	classes=CE1;CS1	query=GNMM13399_2230
>CLUSTER_892	num_seqs=20	num_genes=20	classes=CE1;CS1	query=NMA0991
>CLUSTER_893	num_seqs=20	num_genes=20	classes=CE1;CS1	query=NMA0808
>CLUSTER_894	num_seqs=20	num_genes=20	classes=CE1;CS1	query=GNMGB355_1306
>CLUSTER_896	num_seqs=6	num_genes=6	classes=CE2;CS1	query=GNMM0579_002245
>CLUSTER_897	num_seqs=20	num_genes=20	classes=CE1;CS2	query=GNMGB013_002559
>CLUSTER_898	num_seqs=3	num_genes=3	classes=CE1;CS1	query=NMA0935
>CLUSTER_899	num_seqs=20	num_genes=22	classes=CE2;CM1;CS2	query=NMCC_1278	causes=CS0;CE0;
>CLUSTER_900	num_seqs=20	num_genes=20	classes=CE1;CS1	query=GNMGB013_001909
>CLUSTER_901	num_seqs=20	num_genes=20	classes=CE1;CS1	query=NMA0842
>CLUSTER_902	num_seqs=11	num_genes=11	classes=CE1;CS2	query=GNMH4476_2107
>CLUSTER_904	num_seqs=9	num_genes=9	classes=CE2;CS2	query=NMC2011
>CLUSTER_905	num_seqs=20	num_genes=20	classes=CE1;CS1	query=GNMM13399_852
>CLUSTER_906	num_seqs=3	num_genes=3	classes=CE1;CS1	query=gnmNZ0533_001299
>CLUSTER_907	num_seqs=20	num_genes=20	classes=CE1;CS1	query=GNMCU000322
>CLUSTER_908	num_seqs=20	num_genes=20	classes=CE1;CS1	query=NMC1818
>CLUSTER_909	num_seqs=20	num_genes=20	classes=CE1;CS2	query=GNMGB013_002723
>CLUSTER_910	num_seqs=9	num_genes=9	classes=CE1;CS2	query=GNMM6190_002545
>CLUSTER_911	num_seqs=20	num_genes=20	classes=CE1;CS2	query=gnmNZ0533_001309
>CLUSTER_912	num_seqs=19	num_genes=22	classes=CE2;CM1;CS2	query=GNMOX_1854	causes=CS4;
>CLUSTER_913	num_seqs=5	num_genes=5	classes=CE1;CS2	query=NMC0680
>CLUSTER_917	num_seqs=20	num_genes=20	classes=CE1;CS2	query=NMC0618
>CLUSTER_918	num_seqs=2	num_genes=2	classes=CE1;CS1	query=GNMGB355_973
>CLUSTER_919	num_seqs=20	num_genes=27	classes=CE2;CM1;CS2	query=GNMCU002634
>CLUSTER_922	num_seqs=17	num_genes=17	classes=CE1;CS1	query=GNMES14902_1767
>CLUSTER_923	num_seqs=20	num_genes=20	classes=CE1;CS2	query=NMO0126
>CLUSTER_924	num_seqs=20	num_genes=20	classes=CE1;CS2	query=GNMGB013_001436
>CLUSTER_925	num_seqs=18	num_genes=18	classes=CE1;CS1	query=GNMM0579_002698
>CLUSTER_930	num_seqs=20	num_genes=20	classes=CE2;CS1	query=GNMM04_001839
>CLUSTER_932	num_seqs=19	num_genes=20	classes=CE2;CM1;CS2	query=GNMGB013_002459	causes=CS0;CE0;
>CLUSTER_933	num_seqs=20	num_genes=20	classes=CE1;CS2	query=GNMG2136_1875
>CLUSTER_934	num_seqs=20	num_genes=20	classes=CE2;CS1	query=GNMOX_217
>CLUSTER_935	num_seqs=20	num_genes=20	classes=CE1;CS1	query=GNMGB013_002531
>CLUSTER_936	num_seqs=20	num_genes=20	classes=CE1;CS1	query=GNMGB355_1632
>CLUSTER_938	num_seqs=19	num_genes=34	classes=CE2;CM1;CS2	query=GNMM0579_000121	causes=CE3;CE4;
>CLUSTER_941	num_seqs=20	num_genes=20	classes=CE1;CS1	query=NMC1778
>CLUSTER_942	num_seqs=20	num_genes=20	classes=CE1;CS2	query=NMO1504
>CLUSTER_943	num_seqs=20	num_genes=20	classes=CE1;CS2	query=NMC2137
>CLUSTER_944	num_seqs=20	num_genes=20	classes=CE1;CS1	query=GNMGB149_1490
>CLUSTER_945	num_seqs=12	num_genes=12	classes=CE1;CS2	query=MENX_1120	causes=CS3;
>CLUSTER_946	num_seqs=20	num_genes=20	classes=CE1;CS2	query=NMO1065
>CLUSTER_951	num_seqs=20	num_genes=20	classes=CE1;CS1	query=GNMCU001245
>CLUSTER_952	num_seqs=19	num_genes=19	classes=CE1;CS2	query=MENX_558	causes=CS3;CS0;
>CLUSTER_954	num_seqs=20	num_genes=20	classes=CE1;CS2	query=GNMM6190_000827
>CLUSTER_955	num_seqs=20	num_genes=20	classes=CE2;CS1	query=GNMOX_1390
>CLUSTER_956	num_seqs=18	num_genes=18	classes=CE2;CS2	query=NMB_1424	causes=CE4;
>CLUSTER_957	num_seqs=20	num_genes=20	classes=CE2;CS2	query=NMC0986
>CLUSTER_958	num_seqs=20	num_genes=20	classes=CE2;CS1	query=GNMM13399_2115	causes=CE4;
>CLUSTER_959	num_seqs=14	num_genes=15	classes=CE2;CM1;CS2	query=GNMGB355_304
>CLUSTER_962	num_seqs=20	num_genes=20	classes=CE2;CS2	query=GNMES14902_74
>CLUSTER_963	num_seqs=20	num_genes=20	classes=CE1;CS2	query=GNM9615945_63
>CLUSTER_964	num_seqs=2	num_genes=2	classes=CE2;CS1	query=GNMGB013_000362	causes=CE3;
>CLUSTER_965	num_seqs=2	num_genes=2	classes=CE2;CS1	query=NMA1242	causes=CE3;CE4;
>CLUSTER_966	num_seqs=2	num_genes=2	classes=CE2;CS2	query=NMB_1000
>CLUSTER_967	num_seqs=20	num_genes=20	classes=CE1;CS1	query=GNMES14902_564
>CLUSTER_968	num_seqs=12	num_genes=12	classes=CE1;CS2	query=GNMH4476_2
>CLUSTER_969	num_seqs=20	num_genes=21	classes=CE2;CM1;CS2	query=NMA1011
>CLUSTER_970	num_seqs=20	num_genes=20	classes=CE2;CS1	query=GNMGB355_1088	causes=CE4;
>CLUSTER_971	num_seqs=12	num_genes=12	classes=CE1;CS1	query=NMA1500
>CLUSTER_973	num_seqs=20	num_genes=20	classes=CE1;CS2	query=NMC1964
>CLUSTER_974	num_seqs=20	num_genes=20	classes=CE1;CS1	query=NMC1294
>CLUSTER_975	num_seqs=20	num_genes=20	classes=CE1;CS1	query=NMC1822
>CLUSTER_976	num_seqs=20	num_genes=20	classes=CE1;CS2	query=GNMH4476_383	causes=CS0;
>CLUSTER_977	num_seqs=6	num_genes=6	classes=CE1;CS2	query=NMB_0830
>CLUSTER_979	num_seqs=20	num_genes=20	classes=CE2;CS2	query=NMC2068
>CLUSTER_980	num_seqs=20	num_genes=20	classes=CE1;CS2	query=GNMM0579_001363
>CLUSTER_981	num_seqs=9	num_genes=9	classes=CE2;CS2	query=GNMG2136_2146	causes=CE3;
>CLUSTER_984	num_seqs=6	num_genes=6	classes=CE2;CS2	query=GNMM0579_002545	causes=CS3;CE3;
>CLUSTER_985	num_seqs=14	num_genes=14	classes=CE2;CS2	query=GNMGB013_002740	causes=CE4;
>CLUSTER_986	num_seqs=2	num_genes=2	classes=CE2;CS2	query=GNMGB149_151	causes=CE3;
>CLUSTER_988	num_seqs=20	num_genes=20	classes=CE2;CS2	query=GNMH4476_855	causes=CS3;CE3;
>CLUSTER_989	num_seqs=2	num_genes=2	classes=CE2;CS1	query=GNMM0579_001125
>CLUSTER_990	num_seqs=2	num_genes=2	classes=CE2;CS1	query=GNMGB013_000795
>CLUSTER_992	num_seqs=12	num_genes=12	classes=CE2;CS2	query=GNMES14902_2418
>CLUSTER_1000	num_seqs=2	num_genes=2	classes=CE1;CS1	query=GNMGB355_2406
>CLUSTER_1002	num_seqs=6	num_genes=6	classes=CE2;CS2	query=GNMOX_1355	causes=CE0;
>CLUSTER_1005	num_seqs=6	num_genes=6	classes=CE1;CS2	query=GNMM6190_001625
>CLUSTER_1006	num_seqs=3	num_genes=3	classes=CE1;CS2	query=GNMGB149_918
>CLUSTER_1009	num_seqs=2	num_genes=2	classes=CE2;CS1	query=GNMG2136_2503
>CLUSTER_1011	num_seqs=2	num_genes=2	classes=CE2;CS1	query=GNM9615945_2258
>CLUSTER_1013	num_seqs=4	num_genes=4	classes=CE2;CS2	query=NMA1253
>CLUSTER_1014	num_seqs=3	num_genes=3	classes=CE2;CS1	query=NMCC_0229
>CLUSTER_1020	num_seqs=2	num_genes=2	classes=CE2;CS1	query=GNMGB013_001971	causes=CE3;
>CLUSTER_1027	num_seqs=2	num_genes=2	classes=CE1;CS2	query=NMCC_2109	causes=CS3;
>CLUSTER_1028	num_seqs=13	num_genes=13	classes=CE2;CS2	query=GNMGB355_847
>CLUSTER_1042	num_seqs=5	num_genes=5	classes=CE1;CS2	query=GNMM6190_002332
>CLUSTER_1045	num_seqs=3	num_genes=3	classes=CE1;CS2	query=GNMM04_000024
>CLUSTER_1051	num_seqs=7	num_genes=7	classes=CE2;CS2	query=NMA1775
>CLUSTER_1052	num_seqs=14	num_genes=14	classes=CE2;CS2	query=NMA1618	causes=CS3;CE3;CE4;
>CLUSTER_1053	num_seqs=20	num_genes=20	classes=CE1;CS1	query=GNMH4476_1328
>CLUSTER_1054	num_seqs=20	num_genes=20	classes=CE1;CS1	query=GNMGB355_2533
>CLUSTER_1057	num_seqs=19	num_genes=19	classes=CE2;CS1	query=GNM9615945_3200	causes=CE4;
>CLUSTER_1058	num_seqs=20	num_genes=20	classes=CE1;CS2	query=NMC1977
>CLUSTER_1059	num_seqs=20	num_genes=20	classes=CE1;CS1	query=NMA0287
>CLUSTER_1060	num_seqs=2	num_genes=2	classes=CE1;CS1	query=GNMM6190_001570
>CLUSTER_1062	num_seqs=20	num_genes=20	classes=CE1;CS1	query=NMB_0708
>CLUSTER_1063	num_seqs=20	num_genes=20	classes=CE1;CS1	query=GNM9615945_438
>CLUSTER_1064	num_seqs=20	num_genes=20	classes=CE1;CS1	query=GNMGB013_002258
>CLUSTER_1065	num_seqs=20	num_genes=20	classes=CE1;CS2	query=NMCC_0850
>CLUSTER_1067	num_seqs=20	num_genes=20	classes=CE1;CS2	query=NMB_0634	causes=CS0;
>CLUSTER_1068	num_seqs=20	num_genes=20	classes=CE1;CS1	query=GNMGB013_001182
>CLUSTER_1069	num_seqs=20	num_genes=20	classes=CE2;CS2	query=NMCC_1601	causes=CS0;CE0;
>CLUSTER_1071	num_seqs=20	num_genes=20	classes=CE2;CS2	query=NMC0655	causes=CE0;
>CLUSTER_1072	num_seqs=20	num_genes=20	classes=CE1;CS2	query=gnmNZ0533_000556
>CLUSTER_1073	num_seqs=20	num_genes=20	classes=CE1;CS1	query=GNMG2136_2157
>CLUSTER_1075	num_seqs=3	num_genes=3	classes=CE2;CS2	query=MENX_1751	causes=CS3;
>CLUSTER_1077	num_seqs=20	num_genes=20	classes=CE1;CS1	query=GNMH4476_729
>CLUSTER_1078	num_seqs=20	num_genes=20	classes=CE1;CS1	query=GNMH4476_2069
>CLUSTER_1082	num_seqs=5	num_genes=5	classes=CE2;CS2	query=GNMGB355_2290
>CLUSTER_1086	num_seqs=20	num_genes=20	classes=CE2;CS1	query=NMB_0061
>CLUSTER_1087	num_seqs=20	num_genes=20	classes=CE1;CS1	query=MENX_593
>CLUSTER_1088	num_seqs=20	num_genes=20	classes=CE1;CS1	query=MENX_1136
>CLUSTER_1089	num_seqs=20	num_genes=20	classes=CE1;CS2	query=GNMH4476_2303
>CLUSTER_1090	num_seqs=20	num_genes=20	classes=CE1;CS2	query=GNMM6190_000426
>CLUSTER_1091	num_seqs=20	num_genes=20	classes=CE1;CS2	query=GNMOX_2310
>CLUSTER_1092	num_seqs=20	num_genes=20	classes=CE1;CS2	query=NMCC_0534
>CLUSTER_1093	num_seqs=20	num_genes=20	classes=CE1;CS2	query=NMC0715
>CLUSTER_1094	num_seqs=20	num_genes=20	classes=CE1;CS1	query=GNMM04_001605
>CLUSTER_1095	num_seqs=11	num_genes=11	classes=CE1;CS2	query=GNMM04_002052
>CLUSTER_1096	num_seqs=20	num_genes=21	classes=CE2;CM1;CS2	query=GNMM6190_000502	causes=CE0;
>CLUSTER_1097	num_seqs=20	num_genes=20	classes=CE1;CS1	query=GNMM13399_1162
>CLUSTER_1098	num_seqs=20	num_genes=21	classes=CE2;CM1;CS2	query=GNMGB013_002168	causes=CE0;
>CLUSTER_1100	num_seqs=20	num_genes=20	classes=CE2;CS1	query=gnmNZ0533_002362	causes=CE4;
>CLUSTER_1101	num_seqs=20	num_genes=20	classes=CE2;CS1	query=GNMGB355_328	causes=CE4;
>CLUSTER_1102	num_seqs=20	num_genes=20	classes=CE1;CS1	query=GNMGB355_511
>CLUSTER_1103	num_seqs=20	num_genes=20	classes=CE1;CS2	query=NMO1419
>CLUSTER_1104	num_seqs=19	num_genes=19	classes=CE1;CS2	query=NMO0113
>CLUSTER_1105	num_seqs=20	num_genes=20	classes=CE1;CS2	query=MENX_169
>CLUSTER_1106	num_seqs=18	num_genes=18	classes=CE2;CS1	query=NMB_0326	causes=CE4;
>CLUSTER_1107	num_seqs=20	num_genes=22	classes=CE2;CM1;CS2	query=NMCC_0014	causes=CS3;CE4;CE0;
>CLUSTER_1108	num_seqs=2	num_genes=2	classes=CE2;CS1	query=NMC0896
>CLUSTER_1110	num_seqs=20	num_genes=20	classes=CE2;CS2	query=GNMCU001898
>CLUSTER_1113	num_seqs=20	num_genes=20	classes=CE2;CS1	query=GNMM6190_001650
>CLUSTER_1114	num_seqs=3	num_genes=3	classes=CE2;CS2	query=NMB_2043
>CLUSTER_1115	num_seqs=12	num_genes=14	classes=CE2;CM1;CS2	query=GNM9615945_3185	causes=CE4;
>CLUSTER_1116	num_seqs=20	num_genes=20	classes=CE1;CS2	query=NMCC_0391	causes=CS0;
>CLUSTER_1117	num_seqs=8	num_genes=8	classes=CE2;CS2	query=NMA1228
>CLUSTER_1118	num_seqs=20	num_genes=20	classes=CE1;CS2	query=NMCC_0214
>CLUSTER_1119	num_seqs=20	num_genes=20	classes=CE1;CS2	query=GNMES14902_75
>CLUSTER_1120	num_seqs=13	num_genes=13	classes=CE2;CS2	query=NMO0274	causes=CE4;
>CLUSTER_1121	num_seqs=13	num_genes=13	classes=CE2;CS2	query=GNMM13399_1062	causes=CS0;
>CLUSTER_1122	num_seqs=19	num_genes=19	classes=CE2;CS1	query=GNMM6190_001509
>CLUSTER_1123	num_seqs=6	num_genes=6	classes=CE2;CS1	query=GNMCU001461
>CLUSTER_1124	num_seqs=6	num_genes=6	classes=CE2;CS2	query=GNMM13399_1439	causes=CS3;
>CLUSTER_1125	num_seqs=13	num_genes=13	classes=CE2;CS2	query=GNMGB013_000948	causes=CE3;CS0;
>CLUSTER_1126	num_seqs=19	num_genes=19	classes=CE1;CS1	query=NMC0554
>CLUSTER_1127	num_seqs=12	num_genes=12	classes=CE2;CS2	query=GNMCU001221	causes=CS3;CE3;
>CLUSTER_1128	num_seqs=9	num_genes=9	classes=CE2;CS2	query=GNMOX_198	causes=CE3;
>CLUSTER_1129	num_seqs=5	num_genes=5	classes=CE2;CS2	query=GNMG2136_2428	causes=CS3;CE3;
>CLUSTER_1130	num_seqs=17	num_genes=17	classes=CE2;CS2	query=gnmNZ0533_000265	causes=CE3;
>CLUSTER_1131	num_seqs=14	num_genes=15	classes=CE2;CM1;CS2	query=GNMES14902_1785	causes=CE4;
>CLUSTER_1132	num_seqs=8	num_genes=8	classes=CE2;CS2	query=NMCC_1532
>CLUSTER_1133	num_seqs=6	num_genes=6	classes=CE2;CS1	query=GNMGB013_001788
>CLUSTER_1134	num_seqs=4	num_genes=4	classes=CE1;CS2	query=GNMGB149_2364
>CLUSTER_1135	num_seqs=9	num_genes=9	classes=CE2;CS2	query=MENX_1281
>CLUSTER_1136	num_seqs=7	num_genes=7	classes=CE1;CS2	query=GNMGB355_747	causes=CS3;
>CLUSTER_1137	num_seqs=2	num_genes=2	classes=CE2;CS1	query=GNMM6190_001818
>CLUSTER_1139	num_seqs=8	num_genes=8	classes=CE2;CS2	query=GNMES14902_2192	causes=CE3;
>CLUSTER_1140	num_seqs=6	num_genes=6	classes=CE1;CS1	query=gnmNZ0533_000774
>CLUSTER_1141	num_seqs=2	num_genes=2	classes=CE2;CS2	query=GNMES14902_1892
>CLUSTER_1142	num_seqs=2	num_genes=2	classes=CE1;CS1	query=GNMH4476_1385
>CLUSTER_1143	num_seqs=7	num_genes=7	classes=CE2;CS2	query=GNMM6190_002548
>CLUSTER_1144	num_seqs=6	num_genes=6	classes=CE2;CS2	query=NMC1381	causes=CE3;
>CLUSTER_1145	num_seqs=7	num_genes=7	classes=CE2;CS2	query=GNMG2136_902	causes=CE3;
>CLUSTER_1147	num_seqs=3	num_genes=3	classes=CE2;CS1	query=NMO1072	causes=CE3;
>CLUSTER_1148	num_seqs=7	num_genes=7	classes=CE2;CS2	query=GNMM04_001324	causes=CE0;
>CLUSTER_1149	num_seqs=3	num_genes=3	classes=CE2;CS1	query=GNMCU000609
>CLUSTER_1150	num_seqs=6	num_genes=6	classes=CE2;CS2	query=NMC0976
>CLUSTER_1151	num_seqs=2	num_genes=2	classes=CE2;CS1	query=GNM9615945_2312
>CLUSTER_1153	num_seqs=2	num_genes=2	classes=CE2;CS2	query=GNMGB149_1598
>CLUSTER_1158	num_seqs=2	num_genes=2	classes=CE2;CS2	query=GNMM0579_000393	causes=CS0;
>CLUSTER_1161	num_seqs=2	num_genes=2	classes=CE2;CS1	query=GNMOX_2285
>CLUSTER_1163	num_seqs=20	num_genes=20	classes=CE1;CS1	query=NMB_2104
>CLUSTER_1164	num_seqs=20	num_genes=20	classes=CE1;CS1	query=NMO0627
>CLUSTER_1165	num_seqs=20	num_genes=20	classes=CE1;CS1	query=gnmNZ0533_000489
>CLUSTER_1166	num_seqs=20	num_genes=20	classes=CE1;CS1	query=gnmNZ0533_001403
>CLUSTER_1167	num_seqs=20	num_genes=20	classes=CE1;CS2	query=gnmNZ0533_001521
>CLUSTER_1168	num_seqs=2	num_genes=2	classes=CE1;CS1	query=GNMG2136_355
>CLUSTER_1169	num_seqs=3	num_genes=3	classes=CE2;CS1	query=NMB_0919
>CLUSTER_1171	num_seqs=20	num_genes=20	classes=CE1;CS2	query=GNMCU000814
>CLUSTER_1172	num_seqs=14	num_genes=14	classes=CE2;CS2	query=GNMM0579_001020	causes=CE0;
>CLUSTER_1173	num_seqs=12	num_genes=12	classes=CE2;CS1	query=GNMOX_98
>CLUSTER_1174	num_seqs=20	num_genes=20	classes=CE1;CS2	query=NMC1782	causes=CS0;
>CLUSTER_1175	num_seqs=20	num_genes=20	classes=CE1;CS1	query=GNMOX_491
>CLUSTER_1177	num_seqs=20	num_genes=20	classes=CE1;CS1	query=NMCC_0343
>CLUSTER_1178	num_seqs=3	num_genes=3	classes=CE2;CS1	query=NMC0022
>CLUSTER_1180	num_seqs=17	num_genes=17	classes=CE2;CS2	query=NMCC_0073	causes=CE4;
>CLUSTER_1181	num_seqs=20	num_genes=20	classes=CE1;CS2	query=GNMCU002278
>CLUSTER_1183	num_seqs=4	num_genes=4	classes=CE2;CS1	query=GNMH4476_1573
>CLUSTER_1185	num_seqs=7	num_genes=7	classes=CE1;CS2	query=NMC0215	causes=CS0;
>CLUSTER_1186	num_seqs=2	num_genes=2	classes=CE1;CS1	query=GNMM13399_577
>CLUSTER_1187	num_seqs=2	num_genes=2	classes=CE1;CS1	query=NMC1120
>CLUSTER_1188	num_seqs=14	num_genes=15	classes=CE2;CM1;CS2	query=NMC0494	causes=CS0;
>CLUSTER_1190	num_seqs=20	num_genes=20	classes=CE1;CS1	query=GNM9615945_493
>CLUSTER_1191	num_seqs=20	num_genes=20	classes=CE1;CS1	query=NMC0006
>CLUSTER_1192	num_seqs=20	num_genes=20	classes=CE1;CS2	query=NMC1162
>CLUSTER_1194	num_seqs=20	num_genes=20	classes=CE1;CS2	query=NMCC_1268
>CLUSTER_1195	num_seqs=20	num_genes=20	classes=CE2;CS2	query=GNMM6190_001169	causes=CE0;
>CLUSTER_1196	num_seqs=14	num_genes=14	classes=CE1;CS1	query=GNMGB355_1832
>CLUSTER_1197	num_seqs=19	num_genes=19	classes=CE1;CS2	query=GNMH4476_679	causes=CS0;
>CLUSTER_1198	num_seqs=10	num_genes=10	classes=CE1;CS1	query=GNMM0579_002230
>CLUSTER_1202	num_seqs=20	num_genes=20	classes=CE1;CS1	query=GNMM04_001242
>CLUSTER_1203	num_seqs=4	num_genes=4	classes=CE1;CS1	query=GNMM6190_000127
>CLUSTER_1204	num_seqs=20	num_genes=20	classes=CE1;CS2	query=NMCC_2086
>CLUSTER_1205	num_seqs=6	num_genes=6	classes=CE1;CS2	query=GNMCU001475
>CLUSTER_1208	num_seqs=20	num_genes=20	classes=CE1;CS2	query=NMO0105
>CLUSTER_1210	num_seqs=18	num_genes=18	classes=CE1;CS1	query=GNMGB149_2122
>CLUSTER_1211	num_seqs=10	num_genes=10	classes=CE1;CS2	query=NMO0859
>CLUSTER_1212	num_seqs=20	num_genes=20	classes=CE2;CS2	query=gnmgb013_B_41
>CLUSTER_1216	num_seqs=12	num_genes=12	classes=CE1;CS2	query=GNMGB355_2137	causes=CS3;
>CLUSTER_1217	num_seqs=19	num_genes=19	classes=CE1;CS1	query=GNMM04_001862
>CLUSTER_1218	num_seqs=20	num_genes=20	classes=CE2;CS2	query=GNMCU000414	causes=CE0;
>CLUSTER_1219	num_seqs=20	num_genes=20	classes=CE1;CS2	query=GNM9615945_1778
>CLUSTER_1222	num_seqs=20	num_genes=20	classes=CE1;CS1	query=GNM9615945_2467
>CLUSTER_1223	num_seqs=20	num_genes=20	classes=CE1;CS1	query=MENX_1245
>CLUSTER_1228	num_seqs=20	num_genes=20	classes=CE1;CS1	query=GNMM04_002004
>CLUSTER_1229	num_seqs=19	num_genes=19	classes=CE1;CS2	query=GNMH4476_1837	causes=CS3;
>CLUSTER_1230	num_seqs=20	num_genes=20	classes=CE1;CS1	query=gnmNZ0533_000809
>CLUSTER_1231	num_seqs=20	num_genes=20	classes=CE1;CS1	query=GNMCU002464
>CLUSTER_1232	num_seqs=2	num_genes=2	classes=CE1;CS2	query=GNMGB149_2207
>CLUSTER_1234	num_seqs=7	num_genes=7	classes=CE1;CS2	query=GNMGB013_002502
>CLUSTER_1235	num_seqs=7	num_genes=7	classes=CE1;CS1	query=GNMGB013_002749
>CLUSTER_1236	num_seqs=18	num_genes=18	classes=CE1;CS2	query=NMC0905
>CLUSTER_1241	num_seqs=17	num_genes=17	classes=CE1;CS1	query=GNM9615945_1054
>CLUSTER_1242	num_seqs=20	num_genes=20	classes=CE1;CS2	query=NMCC_0642
>CLUSTER_1243	num_seqs=19	num_genes=33	classes=CE2;CM1;CS2	query=NMC1702	causes=CE4;
>CLUSTER_1244	num_seqs=11	num_genes=11	classes=CE2;CS2	query=NMCC_0327	causes=CE3;
>CLUSTER_1247	num_seqs=20	num_genes=20	classes=CE1;CS1	query=GNMM6190_002406
>CLUSTER_1249	num_seqs=20	num_genes=20	classes=CE2;CS1	query=MENX_2770
>CLUSTER_1250	num_seqs=20	num_genes=20	classes=CE1;CS2	query=GNMM0579_001374
>CLUSTER_1251	num_seqs=20	num_genes=20	classes=CE1;CS1	query=gnmNZ0533_000486
>CLUSTER_1252	num_seqs=20	num_genes=20	classes=CE1;CS1	query=GNMG2136_985
>CLUSTER_1254	num_seqs=17	num_genes=17	classes=CE1;CS2	query=GNMGB013_001037
>CLUSTER_1255	num_seqs=20	num_genes=20	classes=CE1;CS2	query=GNMCU002227
>CLUSTER_1257	num_seqs=2	num_genes=2	classes=CE2;CS2	query=MENX_581	causes=CS0;
>CLUSTER_1258	num_seqs=6	num_genes=6	classes=CE1;CS1	query=GNMGB355_41
>CLUSTER_1259	num_seqs=20	num_genes=20	classes=CE1;CS1	query=GNMOX_896
>CLUSTER_1260	num_seqs=20	num_genes=20	classes=CE1;CS1	query=gnmNZ0533_000301
>CLUSTER_1261	num_seqs=20	num_genes=20	classes=CE1;CS1	query=gnmNZ0533_001110
>CLUSTER_1262	num_seqs=20	num_genes=20	classes=CE1;CS1	query=NMB_0469
>CLUSTER_1263	num_seqs=20	num_genes=20	classes=CE1;CS1	query=GNM9615945_2367
>CLUSTER_1264	num_seqs=20	num_genes=20	classes=CE1;CS2	query=NMA0411
>CLUSTER_1265	num_seqs=2	num_genes=2	classes=CE1;CS1	query=MENX_371
>CLUSTER_1268	num_seqs=20	num_genes=20	classes=CE1;CS1	query=GNMM04_000129
>CLUSTER_1269	num_seqs=20	num_genes=20	classes=CE1;CS1	query=GNMM6190_000180
>CLUSTER_1270	num_seqs=20	num_genes=20	classes=CE1;CS2	query=GNMM6190_000906
>CLUSTER_1271	num_seqs=20	num_genes=28	classes=CE2;CM1;CS2	query=GNMM04_000695	causes=CE0;
>CLUSTER_1272	num_seqs=20	num_genes=20	classes=CE2;CS1	query=NMB_0756	causes=CE0;
>CLUSTER_1273	num_seqs=16	num_genes=16	classes=CE1;CS1	query=GNMOX_1343
>CLUSTER_1274	num_seqs=20	num_genes=20	classes=CE1;CS2	query=GNMM13399_1667
>CLUSTER_1275	num_seqs=20	num_genes=20	classes=CE1;CS1	query=GNMH4476_1279
>CLUSTER_1276	num_seqs=20	num_genes=20	classes=CE2;CS1	query=GNMOX_706
>CLUSTER_1277	num_seqs=20	num_genes=20	classes=CE2;CS1	query=NMC2146
>CLUSTER_1279	num_seqs=20	num_genes=20	classes=CE1;CS2	query=gnmNZ0533_002275
>CLUSTER_1281	num_seqs=5	num_genes=5	classes=CE1;CS1	query=NMCC_0395
>CLUSTER_1282	num_seqs=20	num_genes=20	classes=CE1;CS2	query=NMCC_1171
>CLUSTER_1283	num_seqs=20	num_genes=20	classes=CE1;CS2	query=NMO1599
>CLUSTER_1284	num_seqs=20	num_genes=20	classes=CE1;CS1	query=GNMM04_000697
>CLUSTER_1285	num_seqs=20	num_genes=20	classes=CE1;CS1	query=NMA2197
>CLUSTER_1286	num_seqs=20	num_genes=20	classes=CE1;CS2	query=gnmNZ0533_002467
>CLUSTER_1287	num_seqs=20	num_genes=20	classes=CE2;CS1	query=NMA2216	causes=CE4;
>CLUSTER_1289	num_seqs=20	num_genes=20	classes=CE1;CS1	query=gnmNZ0533_001031
>CLUSTER_1291	num_seqs=20	num_genes=20	classes=CE1;CS2	query=NMCC_1470	causes=CS0;
>CLUSTER_1292	num_seqs=20	num_genes=20	classes=CE2;CS1	query=NMB_1932
>CLUSTER_1293	num_seqs=20	num_genes=20	classes=CE1;CS2	query=GNMCU001807
>CLUSTER_1294	num_seqs=20	num_genes=20	classes=CE1;CS2	query=NMA1785
>CLUSTER_1295	num_seqs=20	num_genes=20	classes=CE1;CS1	query=GNMG2136_2383
>CLUSTER_1296	num_seqs=20	num_genes=20	classes=CE1;CS2	query=GNMCU002444
>CLUSTER_1298	num_seqs=20	num_genes=20	classes=CE1;CS2	query=NMC0362
>CLUSTER_1299	num_seqs=20	num_genes=20	classes=CE1;CS1	query=NMA1062
>CLUSTER_1300	num_seqs=20	num_genes=20	classes=CE1;CS1	query=GNMCU000788
>CLUSTER_1301	num_seqs=11	num_genes=11	classes=CE1;CS2	query=NMC1044
>CLUSTER_1303	num_seqs=20	num_genes=20	classes=CE1;CS2	query=GNMCU001021
>CLUSTER_1304	num_seqs=20	num_genes=21	classes=CE2;CM1;CS2	query=GNMG2136_913	causes=CE0;
>CLUSTER_1305	num_seqs=20	num_genes=20	classes=CE1;CS1	query=GNMM6190_001455
>CLUSTER_1308	num_seqs=20	num_genes=20	classes=CE1;CS1	query=NMB_0807
>CLUSTER_1309	num_seqs=20	num_genes=20	classes=CE1;CS2	query=NMB_1197
>CLUSTER_1310	num_seqs=20	num_genes=20	classes=CE1;CS1	query=GNMM13399_2017
>CLUSTER_1311	num_seqs=20	num_genes=20	classes=CE1;CS1	query=GNMM04_001761
>CLUSTER_1313	num_seqs=20	num_genes=20	classes=CE1;CS1	query=GNMOX_1864
>CLUSTER_1314	num_seqs=20	num_genes=20	classes=CE1;CS1	query=NMCC_0559
>CLUSTER_1315	num_seqs=2	num_genes=2	classes=CE1;CS2	query=NMC1536
>CLUSTER_1316	num_seqs=20	num_genes=20	classes=CE1;CS1	query=GNM9615945_326
>CLUSTER_1317	num_seqs=4	num_genes=4	classes=CE1;CS1	query=GNMOX_1096
>CLUSTER_1319	num_seqs=2	num_genes=2	classes=CE1;CS2	query=gnmgb013_B_15	causes=CS3;
>CLUSTER_1320	num_seqs=20	num_genes=20	classes=CE1;CS2	query=NMC1328
>CLUSTER_1322	num_seqs=20	num_genes=20	classes=CE2;CS1	query=GNMGB013_000802	causes=CE4;
>CLUSTER_1323	num_seqs=20	num_genes=20	classes=CE1;CS2	query=GNMCU002403
>CLUSTER_1324	num_seqs=20	num_genes=20	classes=CE1;CS1	query=NMO1597
>CLUSTER_1325	num_seqs=20	num_genes=20	classes=CE1;CS2	query=GNM9615945_2805
>CLUSTER_1326	num_seqs=20	num_genes=20	classes=CE1;CS2	query=GNMM0579_001699	causes=CS0;
>CLUSTER_1328	num_seqs=20	num_genes=20	classes=CE1;CS2	query=NMA1560
>CLUSTER_1329	num_seqs=20	num_genes=20	classes=CE1;CS2	query=NMC1285
>CLUSTER_1330	num_seqs=18	num_genes=18	classes=CE2;CS1	query=GNMES14902_1383
>CLUSTER_1331	num_seqs=20	num_genes=20	classes=CE1;CS2	query=NMCC_0283
>CLUSTER_1332	num_seqs=20	num_genes=20	classes=CE1;CS1	query=NMC1186
>CLUSTER_1333	num_seqs=20	num_genes=20	classes=CE1;CS2	query=GNMOX_71
>CLUSTER_1334	num_seqs=20	num_genes=20	classes=CE1;CS1	query=GNMM6190_001614
>CLUSTER_1335	num_seqs=18	num_genes=18	classes=CE1;CS1	query=GNMM04_001434
>CLUSTER_1336	num_seqs=4	num_genes=4	classes=CE1;CS1	query=GNMM0579_000123
>CLUSTER_1337	num_seqs=20	num_genes=20	classes=CE2;CS1	query=MENX_1505	causes=CE4;
>CLUSTER_1338	num_seqs=15	num_genes=15	classes=CE1;CS2	query=GNM9615945_205
>CLUSTER_1339	num_seqs=20	num_genes=20	classes=CE1;CS1	query=GNMGB355_172
>CLUSTER_1340	num_seqs=20	num_genes=20	classes=CE1;CS1	query=NMO1600
>CLUSTER_1342	num_seqs=20	num_genes=20	classes=CE1;CS2	query=GNMM0579_002322
>CLUSTER_1344	num_seqs=20	num_genes=20	classes=CE1;CS2	query=NMB_0712
>CLUSTER_1345	num_seqs=4	num_genes=4	classes=CE1;CS2	query=MENX_B_24	causes=CS4;
>CLUSTER_1347	num_seqs=20	num_genes=20	classes=CE1;CS1	query=GNMES14902_3103
>CLUSTER_1348	num_seqs=20	num_genes=20	classes=CE1;CS1	query=NMB_0638
>CLUSTER_1349	num_seqs=20	num_genes=20	classes=CE2;CS2	query=MENX_2783
>CLUSTER_1350	num_seqs=20	num_genes=20	classes=CE1;CS2	query=NMB_0406
>CLUSTER_1351	num_seqs=20	num_genes=20	classes=CE1;CS1	query=NMA1084
>CLUSTER_1353	num_seqs=4	num_genes=4	classes=CE1;CS2	query=GNMGB149_1589
>CLUSTER_1354	num_seqs=20	num_genes=20	classes=CE2;CS2	query=NMA1728	causes=CE0;
>CLUSTER_1355	num_seqs=20	num_genes=20	classes=CE1;CS2	query=NMCC_1796
>CLUSTER_1356	num_seqs=20	num_genes=20	classes=CE1;CS1	query=NMB_1940
>CLUSTER_1357	num_seqs=20	num_genes=21	classes=CE2;CM1;CS2	query=NMCC_1490
>CLUSTER_1358	num_seqs=20	num_genes=20	classes=CE1;CS1	query=GNMGB149_1835
>CLUSTER_1359	num_seqs=17	num_genes=17	classes=CE2;CS1	query=NMC0046
>CLUSTER_1360	num_seqs=14	num_genes=14	classes=CE2;CS1	query=GNMG2136_1037
>CLUSTER_1361	num_seqs=2	num_genes=2	classes=CE1;CS1	query=GNMM13399_2217
>CLUSTER_1362	num_seqs=3	num_genes=3	classes=CE2;CS2	query=GNMM0579_000641
>CLUSTER_1363	num_seqs=20	num_genes=20	classes=CE1;CS2	query=NMB_2074
>CLUSTER_1364	num_seqs=20	num_genes=20	classes=CE1;CS2	query=NMC2121
>CLUSTER_1366	num_seqs=20	num_genes=20	classes=CE1;CS1	query=GNMGB013_002768
>CLUSTER_1367	num_seqs=20	num_genes=20	classes=CE1;CS1	query=GNMGB149_1673
>CLUSTER_1368	num_seqs=20	num_genes=20	classes=CE2;CS1	query=NMCC_0721	causes=CE0;
>CLUSTER_1369	num_seqs=13	num_genes=13	classes=CE1;CS2	query=GNMM0579_001592	causes=CS4;
>CLUSTER_1372	num_seqs=20	num_genes=20	classes=CE2;CS1	query=NMCC_0842
>CLUSTER_1373	num_seqs=20	num_genes=20	classes=CE1;CS1	query=GNMES14902_686
>CLUSTER_1374	num_seqs=20	num_genes=20	classes=CE1;CS1	query=NMA2156
>CLUSTER_1375	num_seqs=20	num_genes=20	classes=CE1;CS2	query=GNMM0579_002529
>CLUSTER_1378	num_seqs=20	num_genes=20	classes=CE1;CS2	query=GNMH4476_2102
>CLUSTER_1380	num_seqs=20	num_genes=20	classes=CE1;CS1	query=GNMM04_000869
>CLUSTER_1381	num_seqs=17	num_genes=17	classes=CE2;CS2	query=GNMOX_1019
>CLUSTER_1382	num_seqs=20	num_genes=20	classes=CE1;CS2	query=gnmNZ0533_000978
>CLUSTER_1383	num_seqs=19	num_genes=19	classes=CE1;CS2	query=GNMG2136_1600
>CLUSTER_1384	num_seqs=20	num_genes=20	classes=CE1;CS2	query=NMB_2102
>CLUSTER_1385	num_seqs=19	num_genes=19	classes=CE2;CS2	query=NMA1946
>CLUSTER_1386	num_seqs=20	num_genes=20	classes=CE1;CS2	query=GNMGB013_002352
>CLUSTER_1387	num_seqs=20	num_genes=20	classes=CE1;CS1	query=GNMG2136_2056
>CLUSTER_1388	num_seqs=20	num_genes=20	classes=CE2;CS1	query=GNMM6190_002426	causes=CE4;
>CLUSTER_1390	num_seqs=20	num_genes=20	classes=CE1;CS1	query=GNMM6190_000028
>CLUSTER_1391	num_seqs=20	num_genes=20	classes=CE1;CS2	query=NMO0250
>CLUSTER_1393	num_seqs=19	num_genes=20	classes=CE2;CM1;CS2	query=GNMM04_002231	causes=CS3;CE3;
>CLUSTER_1394	num_seqs=20	num_genes=22	classes=CE2;CM1;CS2	query=NMC1656	causes=CS4;CE4;
>CLUSTER_1395	num_seqs=20	num_genes=20	classes=CE1;CS1	query=NMA1260
>CLUSTER_1396	num_seqs=20	num_genes=20	classes=CE1;CS2	query=MENX_662	causes=CS0;
>CLUSTER_1397	num_seqs=20	num_genes=20	classes=CE1;CS1	query=GNM9615945_454
>CLUSTER_1398	num_seqs=4	num_genes=4	classes=CE1;CS1	query=gnmNZ0533_001670
>CLUSTER_1399	num_seqs=20	num_genes=20	classes=CE1;CS2	query=GNMGB013_002847
>CLUSTER_1401	num_seqs=13	num_genes=13	classes=CE1;CS1	query=GNMGB355_795
>CLUSTER_1402	num_seqs=20	num_genes=21	classes=CE2;CM1;CS2	query=GNMES14902_2632
>CLUSTER_1403	num_seqs=20	num_genes=20	classes=CE1;CS1	query=GNMGB149_2385
>CLUSTER_1404	num_seqs=20	num_genes=20	classes=CE1;CS2	query=NMA0440
>CLUSTER_1405	num_seqs=19	num_genes=19	classes=CE1;CS2	query=GNMGB013_000992	causes=CS0;
>CLUSTER_1406	num_seqs=20	num_genes=20	classes=CE1;CS1	query=GNMG2136_997
>CLUSTER_1411	num_seqs=20	num_genes=21	classes=CE2;CM1;CS2	query=GNMM6190_002004	causes=CE3;CS0;
>CLUSTER_1412	num_seqs=19	num_genes=19	classes=CE1;CS1	query=GNMM13399_1680
>CLUSTER_1413	num_seqs=20	num_genes=20	classes=CE1;CS2	query=NMC1595	causes=CS0;
>CLUSTER_1414	num_seqs=20	num_genes=20	classes=CE1;CS1	query=NMC0011
>CLUSTER_1415	num_seqs=18	num_genes=18	classes=CE1;CS1	query=GNMM13399_1753
>CLUSTER_1417	num_seqs=20	num_genes=20	classes=CE1;CS1	query=GNMM6190_001655
>CLUSTER_1418	num_seqs=8	num_genes=9	classes=CE2;CM1;CS2	query=GNM9615945_908	causes=CE3;CE4;
>CLUSTER_1419	num_seqs=20	num_genes=20	classes=CE1;CS1	query=NMA0490
>CLUSTER_1421	num_seqs=20	num_genes=20	classes=CE1;CS2	query=NMO1284
>CLUSTER_1422	num_seqs=14	num_genes=15	classes=CE2;CM1;CS2	query=NMB_2126	causes=CS4;CE4;
>CLUSTER_1423	num_seqs=20	num_genes=20	classes=CE1;CS2	query=GNMES14902_2215
>CLUSTER_1424	num_seqs=20	num_genes=20	classes=CE1;CS1	query=NMCC_0401
>CLUSTER_1427	num_seqs=20	num_genes=20	classes=CE1;CS1	query=GNMM0579_000198
>CLUSTER_1428	num_seqs=20	num_genes=20	classes=CE1;CS1	query=NMA1179
>CLUSTER_1431	num_seqs=20	num_genes=21	classes=CE2;CM1;CS2	query=NMA1721	causes=CS0;
>CLUSTER_1432	num_seqs=20	num_genes=20	classes=CE2;CS2	query=NMO0605
>CLUSTER_1434	num_seqs=20	num_genes=20	classes=CE1;CS2	query=GNMCU001161
>CLUSTER_1435	num_seqs=20	num_genes=20	classes=CE1;CS2	query=GNMM0579_001825	causes=CS0;
>CLUSTER_1436	num_seqs=18	num_genes=18	classes=CE2;CS2	query=GNMM6190_000614	causes=CS3;CE3;CE0;
>CLUSTER_1437	num_seqs=20	num_genes=20	classes=CE1;CS2	query=GNMOX_2418	causes=CS0;
>CLUSTER_1438	num_seqs=4	num_genes=4	classes=CE1;CS2	query=NMB_0926	causes=CS0;
>CLUSTER_1439	num_seqs=20	num_genes=20	classes=CE1;CS1	query=GNMES14902_1986
>CLUSTER_1440	num_seqs=20	num_genes=20	classes=CE1;CS1	query=GNMGB149_1468
>CLUSTER_1441	num_seqs=20	num_genes=20	classes=CE2;CS1	query=GNMH4476_1017	causes=CE4;CE0;
>CLUSTER_1443	num_seqs=20	num_genes=20	classes=CE1;CS1	query=GNMM13399_1244
>CLUSTER_1444	num_seqs=20	num_genes=20	classes=CE1;CS1	query=GNMM0579_002033
>CLUSTER_1445	num_seqs=20	num_genes=20	classes=CE1;CS2	query=NMA1120	causes=CS0;
>CLUSTER_1446	num_seqs=20	num_genes=20	classes=CE1;CS2	query=GNMOX_1832
>CLUSTER_1447	num_seqs=2	num_genes=2	classes=CE2;CS2	query=NMCC_1704	causes=CS3;
>CLUSTER_1449	num_seqs=19	num_genes=19	classes=CE2;CS2	query=NMB_1636	causes=CE3;CS4;CS0;
>CLUSTER_1450	num_seqs=20	num_genes=20	classes=CE1;CS2	query=GNMM0579_001432
>CLUSTER_1451	num_seqs=2	num_genes=2	classes=CE2;CS2	query=NMC1719	causes=CE3;
>CLUSTER_1453	num_seqs=20	num_genes=20	classes=CE1;CS1	query=NMC0161
>CLUSTER_1454	num_seqs=2	num_genes=2	classes=CE2;CS2	query=NMC1344	causes=CE3;
>CLUSTER_1455	num_seqs=20	num_genes=21	classes=CE2;CM1;CS2	query=GNMGB355_702
>CLUSTER_1456	num_seqs=20	num_genes=20	classes=CE2;CS2	query=NMB_1529	causes=CE4;
>CLUSTER_1457	num_seqs=16	num_genes=16	classes=CE2;CS2	query=gnmNZ0533_001705	causes=CE3;
>CLUSTER_1458	num_seqs=4	num_genes=4	classes=CE2;CS2	query=NMC0526	causes=CE3;
>CLUSTER_1459	num_seqs=3	num_genes=3	classes=CE2;CS2	query=GNMGB355_2232
>CLUSTER_1460	num_seqs=18	num_genes=18	classes=CE2;CS1	query=NMCC_2178	causes=CE4;
>CLUSTER_1461	num_seqs=20	num_genes=20	classes=CE2;CS2	query=NMA2129	causes=CS0;
>CLUSTER_1462	num_seqs=19	num_genes=19	classes=CE1;CS2	query=GNMGB013_002163
>CLUSTER_1463	num_seqs=20	num_genes=20	classes=CE1;CS2	query=GNMM0579_001934
>CLUSTER_1464	num_seqs=20	num_genes=20	classes=CE1;CS1	query=gnmNZ0533_002236
>CLUSTER_1465	num_seqs=20	num_genes=20	classes=CE1;CS1	query=GNMGB013_000525
>CLUSTER_1466	num_seqs=20	num_genes=20	classes=CE1;CS2	query=GNMGB013_001419	causes=CS0;
>CLUSTER_1467	num_seqs=20	num_genes=20	classes=CE1;CS2	query=NMA1921
>CLUSTER_1468	num_seqs=20	num_genes=20	classes=CE1;CS1	query=GNMOX_1823
>CLUSTER_1469	num_seqs=8	num_genes=8	classes=CE2;CS1	query=GNM9615945_947
>CLUSTER_1470	num_seqs=4	num_genes=4	classes=CE2;CS2	query=GNMOX_2232
>CLUSTER_1472	num_seqs=4	num_genes=4	classes=CE2;CS2	query=NMA2043	causes=CE3;CS0;
>CLUSTER_1473	num_seqs=19	num_genes=19	classes=CE2;CS2	query=GNMGB355_2468	causes=CS0;
>CLUSTER_1474	num_seqs=20	num_genes=20	classes=CE1;CS1	query=GNMM0579_000876
>CLUSTER_1475	num_seqs=20	num_genes=20	classes=CE2;CS1	query=GNMES14902_1718
>CLUSTER_1476	num_seqs=20	num_genes=20	classes=CE1;CS1	query=MENX_516
>CLUSTER_1477	num_seqs=7	num_genes=7	classes=CE1;CS1	query=NMA0527
>CLUSTER_1478	num_seqs=18	num_genes=18	classes=CE1;CS1	query=GNMG2136_1
>CLUSTER_1480	num_seqs=2	num_genes=2	classes=CE1;CS2	query=GNMES14902_559
>CLUSTER_1481	num_seqs=3	num_genes=3	classes=CE1;CS2	query=GNMES14902_2285
>CLUSTER_1483	num_seqs=2	num_genes=2	classes=CE2;CS2	query=NMA1212	causes=CE4;
>CLUSTER_1484	num_seqs=20	num_genes=20	classes=CE2;CS2	query=GNMCU001878	causes=CS0;
>CLUSTER_1485	num_seqs=20	num_genes=20	classes=CE2;CS2	query=GNM9615945_564	causes=CE0;
>CLUSTER_1487	num_seqs=12	num_genes=12	classes=CE2;CS1	query=GNMCU002590
>CLUSTER_1488	num_seqs=20	num_genes=20	classes=CE2;CS2	query=NMC2032
>CLUSTER_1490	num_seqs=9	num_genes=9	classes=CE1;CS2	query=NMC1403
>CLUSTER_1491	num_seqs=20	num_genes=20	classes=CE1;CS1	query=NMCC_0161
>CLUSTER_1492	num_seqs=19	num_genes=19	classes=CE1;CS1	query=GNMGB013_000353
>CLUSTER_1493	num_seqs=20	num_genes=20	classes=CE1;CS2	query=GNMGB013_001326
>CLUSTER_1494	num_seqs=20	num_genes=20	classes=CE1;CS1	query=GNMM04_001679
>CLUSTER_1495	num_seqs=20	num_genes=20	classes=CE1;CS1	query=GNMM04_000214
>CLUSTER_1496	num_seqs=20	num_genes=20	classes=CE1;CS1	query=NMA1160
>CLUSTER_1497	num_seqs=20	num_genes=20	classes=CE1;CS2	query=NMC1246
>CLUSTER_1501	num_seqs=9	num_genes=9	classes=CE2;CS2	query=NMB_0442
>CLUSTER_1503	num_seqs=20	num_genes=20	classes=CE2;CS2	query=GNMM04_000641	causes=CE4;
>CLUSTER_1504	num_seqs=20	num_genes=20	classes=CE1;CS2	query=GNMH4476_1887
>CLUSTER_1505	num_seqs=20	num_genes=20	classes=CE2;CS2	query=GNMGB013_000872
>CLUSTER_1506	num_seqs=18	num_genes=18	classes=CE2;CS2	query=NMC1898	causes=CE0;
>CLUSTER_1508	num_seqs=3	num_genes=3	classes=CE2;CS2	query=GNMES14902_2465
>CLUSTER_1510	num_seqs=19	num_genes=19	classes=CE2;CS2	query=NMB_1015
>CLUSTER_1511	num_seqs=20	num_genes=20	classes=CE1;CS1	query=GNMES14902_766
>CLUSTER_1512	num_seqs=20	num_genes=20	classes=CE1;CS2	query=NMA1088
>CLUSTER_1513	num_seqs=20	num_genes=20	classes=CE1;CS1	query=NMC0810
>CLUSTER_1514	num_seqs=20	num_genes=20	classes=CE1;CS2	query=GNMM0579_001004
>CLUSTER_1516	num_seqs=20	num_genes=20	classes=CE1;CS1	query=GNMOX_723
>CLUSTER_1517	num_seqs=20	num_genes=20	classes=CE1;CS2	query=GNM9615945_2898
>CLUSTER_1518	num_seqs=20	num_genes=20	classes=CE1;CS1	query=GNMG2136_2386
>CLUSTER_1519	num_seqs=7	num_genes=7	classes=CE1;CS1	query=GNMH4476_631
>CLUSTER_1520	num_seqs=20	num_genes=20	classes=CE1;CS1	query=GNM9615945_882
>CLUSTER_1521	num_seqs=20	num_genes=20	classes=CE1;CS1	query=MENX_848
>CLUSTER_1522	num_seqs=20	num_genes=20	classes=CE1;CS1	query=NMO1184
>CLUSTER_1523	num_seqs=20	num_genes=20	classes=CE2;CS2	query=GNMM6190_001201	causes=CE0;
>CLUSTER_1524	num_seqs=20	num_genes=20	classes=CE1;CS1	query=GNMM04_001280
>CLUSTER_1525	num_seqs=20	num_genes=20	classes=CE1;CS2	query=GNMCU001587
>CLUSTER_1527	num_seqs=20	num_genes=20	classes=CE1;CS2	query=GNMOX_979	causes=CS3;
>CLUSTER_1530	num_seqs=20	num_genes=20	classes=CE1;CS1	query=GNMES14902_2214
>CLUSTER_1531	num_seqs=20	num_genes=20	classes=CE1;CS1	query=NMO1764
>CLUSTER_1532	num_seqs=20	num_genes=20	classes=CE1;CS2	query=NMA1965
>CLUSTER_1534	num_seqs=20	num_genes=20	classes=CE1;CS1	query=NMC0648
>CLUSTER_1535	num_seqs=20	num_genes=20	classes=CE1;CS1	query=GNMM04_001581
>CLUSTER_1536	num_seqs=20	num_genes=20	classes=CE1;CS1	query=GNMM6190_001706
>CLUSTER_1537	num_seqs=20	num_genes=20	classes=CE1;CS1	query=GNM9615945_414
>CLUSTER_1538	num_seqs=20	num_genes=20	classes=CE1;CS2	query=GNMH4476_593
>CLUSTER_1540	num_seqs=20	num_genes=20	classes=CE1;CS1	query=GNM9615945_843
>CLUSTER_1541	num_seqs=6	num_genes=6	classes=CE2;CS2	query=NMA1436	causes=CS4;CE4;
>CLUSTER_1542	num_seqs=20	num_genes=20	classes=CE1;CS1	query=GNMES14902_94
>CLUSTER_1543	num_seqs=20	num_genes=20	classes=CE1;CS2	query=NMC1168
>CLUSTER_1544	num_seqs=20	num_genes=20	classes=CE1;CS1	query=MENX_2266
>CLUSTER_1545	num_seqs=20	num_genes=20	classes=CE1;CS1	query=GNM9615945_1649
>CLUSTER_1547	num_seqs=20	num_genes=20	classes=CE1;CS2	query=GNM9615945_775
>CLUSTER_1548	num_seqs=20	num_genes=21	classes=CE2;CM1;CS2	query=GNMCU001756	causes=CE0;
>CLUSTER_1549	num_seqs=20	num_genes=20	classes=CE1;CS1	query=GNMM6190_000733
>CLUSTER_1550	num_seqs=20	num_genes=20	classes=CE1;CS1	query=NMCC_1960
>CLUSTER_1551	num_seqs=20	num_genes=20	classes=CE1;CS2	query=NMO1011
>CLUSTER_1552	num_seqs=4	num_genes=4	classes=CE2;CS2	query=GNMM0579_001063	causes=CE3;CS4;CS0;
>CLUSTER_1553	num_seqs=20	num_genes=20	classes=CE2;CS1	query=NMCC_1746	causes=CE0;
>CLUSTER_1554	num_seqs=20	num_genes=20	classes=CE1;CS1	query=NMB_0599
>CLUSTER_1555	num_seqs=20	num_genes=20	classes=CE1;CS2	query=NMCC_1211
>CLUSTER_1556	num_seqs=20	num_genes=20	classes=CE2;CS2	query=NMA1336	causes=CE0;
>CLUSTER_1557	num_seqs=2	num_genes=2	classes=CE2;CS2	query=GNMM13399_2295
>CLUSTER_1558	num_seqs=20	num_genes=20	classes=CE1;CS1	query=GNMM6190_001210
>CLUSTER_1559	num_seqs=20	num_genes=20	classes=CE1;CS1	query=MENX_356
>CLUSTER_1560	num_seqs=20	num_genes=20	classes=CE1;CS2	query=NMCC_1693
>CLUSTER_1562	num_seqs=20	num_genes=21	classes=CE2;CM1;CS2	query=GNMGB013_001028
>CLUSTER_1564	num_seqs=20	num_genes=20	classes=CE1;CS2	query=NMC2122
>CLUSTER_1568	num_seqs=20	num_genes=20	classes=CE1;CS2	query=NMC1812
>CLUSTER_1569	num_seqs=20	num_genes=20	classes=CE1;CS2	query=GNMCU002313
>CLUSTER_1570	num_seqs=2	num_genes=2	classes=CE1;CS2	query=NMCC_1506
>CLUSTER_1572	num_seqs=20	num_genes=20	classes=CE1;CS1	query=GNMH4476_131
>CLUSTER_1573	num_seqs=20	num_genes=20	classes=CE1;CS2	query=gnmNZ0533_001398
>CLUSTER_1574	num_seqs=20	num_genes=20	classes=CE1;CS1	query=GNMGB149_2005
>CLUSTER_1575	num_seqs=20	num_genes=20	classes=CE1;CS2	query=GNMM0579_001836	causes=CS0;
>CLUSTER_1577	num_seqs=20	num_genes=20	classes=CE1;CS2	query=NMO0067
>CLUSTER_1578	num_seqs=21	num_genes=21	classes=CE2;CS2	query=NMC1443	causes=CE0;
>CLUSTER_1579	num_seqs=20	num_genes=20	classes=CE1;CS1	query=gnmNZ0533_002095
>CLUSTER_1580	num_seqs=20	num_genes=20	classes=CE1;CS1	query=GNMCU001753
>CLUSTER_1581	num_seqs=5	num_genes=5	classes=CE1;CS1	query=GNMCU000626
>CLUSTER_1582	num_seqs=20	num_genes=20	classes=CE2;CS1	query=NMCC_0208
>CLUSTER_1584	num_seqs=20	num_genes=20	classes=CE1;CS1	query=GNMGB013_002134
>CLUSTER_1585	num_seqs=19	num_genes=19	classes=CE1;CS2	query=gnmNZ0533_001993
>CLUSTER_1586	num_seqs=7	num_genes=7	classes=CE1;CS2	query=GNM9615945_2020
>CLUSTER_1587	num_seqs=20	num_genes=20	classes=CE2;CS1	query=GNMGB355_2492
>CLUSTER_1588	num_seqs=20	num_genes=20	classes=CE1;CS2	query=NMCC_1115
>CLUSTER_1589	num_seqs=20	num_genes=39	classes=CE2;CM1;CS2	query=NMO0606	causes=CE4;
>CLUSTER_1590	num_seqs=3	num_genes=3	classes=CE1;CS1	query=GNMGB355_2295
>CLUSTER_1591	num_seqs=20	num_genes=20	classes=CE1;CS1	query=GNMH4476_314
>CLUSTER_1592	num_seqs=20	num_genes=20	classes=CE1;CS1	query=NMO1101
>CLUSTER_1595	num_seqs=3	num_genes=3	classes=CE1;CS2	query=GNMES14902_2671
>CLUSTER_1597	num_seqs=20	num_genes=20	classes=CE1;CS2	query=GNMH4476_100
>CLUSTER_1598	num_seqs=20	num_genes=20	classes=CE1;CS1	query=GNMM04_001934
>CLUSTER_1599	num_seqs=20	num_genes=20	classes=CE1;CS2	query=NMC2133
>CLUSTER_1600	num_seqs=20	num_genes=20	classes=CE1;CS2	query=NMC2009
>CLUSTER_1601	num_seqs=14	num_genes=24	classes=CE2;CM1;CS2	query=GNMM0579_002824
>CLUSTER_1602	num_seqs=20	num_genes=20	classes=CE1;CS1	query=NMC1255
>CLUSTER_1603	num_seqs=19	num_genes=19	classes=CE2;CS1	query=NMO1313	causes=CE0;
>CLUSTER_1604	num_seqs=20	num_genes=20	classes=CE1;CS2	query=GNMCU000886
>CLUSTER_1605	num_seqs=20	num_genes=20	classes=CE1;CS1	query=GNMGB013_000499
>CLUSTER_1606	num_seqs=20	num_genes=20	classes=CE2;CS2	query=NMC0779
>CLUSTER_1607	num_seqs=19	num_genes=19	classes=CE2;CS2	query=GNM9615945_B_4	causes=CE3;
>CLUSTER_1608	num_seqs=20	num_genes=20	classes=CE1;CS2	query=NMO0648
>CLUSTER_1609	num_seqs=20	num_genes=20	classes=CE1;CS2	query=GNMGB355_2504
>CLUSTER_1610	num_seqs=20	num_genes=20	classes=CE1;CS1	query=GNMES14902_536
>CLUSTER_1612	num_seqs=20	num_genes=20	classes=CE1;CS1	query=NMO0710
>CLUSTER_1615	num_seqs=20	num_genes=20	classes=CE1;CS1	query=GNMGB355_1528
>CLUSTER_1616	num_seqs=20	num_genes=20	classes=CE1;CS1	query=GNMGB355_1007
>CLUSTER_1617	num_seqs=20	num_genes=20	classes=CE1;CS1	query=NMCC_1556
>CLUSTER_1618	num_seqs=20	num_genes=20	classes=CE1;CS1	query=GNMCU002656
>CLUSTER_1619	num_seqs=20	num_genes=20	classes=CE1;CS1	query=GNMCU001828
>CLUSTER_1620	num_seqs=20	num_genes=20	classes=CE1;CS2	query=NMB_0946
>CLUSTER_1621	num_seqs=19	num_genes=19	classes=CE1;CS1	query=gnmNZ0533_002324
>CLUSTER_1622	num_seqs=2	num_genes=2	classes=CE2;CS2	query=MENX_2417	causes=CS3;CE3;
>CLUSTER_1625	num_seqs=19	num_genes=19	classes=CE1;CS1	query=GNMM04_000465
>CLUSTER_1626	num_seqs=20	num_genes=20	classes=CE1;CS2	query=NMC0928
>CLUSTER_1627	num_seqs=20	num_genes=20	classes=CE1;CS2	query=NMA1279	causes=CS0;
>CLUSTER_1629	num_seqs=5	num_genes=5	classes=CE2;CS2	query=GNMOX_1549	causes=CS3;
>CLUSTER_1630	num_seqs=20	num_genes=20	classes=CE1;CS2	query=GNMM6190_000443
>CLUSTER_1631	num_seqs=20	num_genes=20	classes=CE1;CS1	query=GNMM6190_000490
>CLUSTER_1632	num_seqs=19	num_genes=19	classes=CE2;CS2	query=NMB_1648	causes=CE0;
>CLUSTER_1633	num_seqs=18	num_genes=18	classes=CE1;CS1	query=GNMGB355_2476
>CLUSTER_1634	num_seqs=5	num_genes=5	classes=CE1;CS1	query=GNMH4476_1981
>CLUSTER_1635	num_seqs=12	num_genes=12	classes=CE2;CS2	query=NMB_1404	causes=CE4;
>CLUSTER_1636	num_seqs=20	num_genes=20	classes=CE2;CS1	query=GNMES14902_804
>CLUSTER_1637	num_seqs=20	num_genes=20	classes=CE2;CS1	query=NMC0198	causes=CE0;
>CLUSTER_1638	num_seqs=20	num_genes=20	classes=CE1;CS2	query=NMB_1908
>CLUSTER_1639	num_seqs=20	num_genes=20	classes=CE1;CS1	query=GNMGB149_2452
>CLUSTER_1640	num_seqs=20	num_genes=20	classes=CE1;CS1	query=gnmNZ0533_001505
>CLUSTER_1641	num_seqs=20	num_genes=20	classes=CE1;CS1	query=GNMGB149_2508
>CLUSTER_1642	num_seqs=10	num_genes=10	classes=CE2;CS2	query=NMC1731	causes=CE4;
>CLUSTER_1645	num_seqs=7	num_genes=7	classes=CE1;CS1	query=MENX_302
>CLUSTER_1646	num_seqs=20	num_genes=20	classes=CE1;CS2	query=GNMCU000789
>CLUSTER_1647	num_seqs=20	num_genes=20	classes=CE1;CS1	query=GNMM6190_002012
>CLUSTER_1648	num_seqs=20	num_genes=20	classes=CE1;CS2	query=GNMGB013_002069
>CLUSTER_1649	num_seqs=20	num_genes=20	classes=CE1;CS2	query=NMO1377
>CLUSTER_1650	num_seqs=20	num_genes=20	classes=CE2;CS2	query=GNMG2136_1231	causes=CE3;
>CLUSTER_1651	num_seqs=7	num_genes=7	classes=CE1;CS1	query=GNM9615945_654
>CLUSTER_1652	num_seqs=6	num_genes=6	classes=CE1;CS2	query=GNMM6190_000190
>CLUSTER_1655	num_seqs=20	num_genes=20	classes=CE1;CS1	query=NMC0261
>CLUSTER_1656	num_seqs=20	num_genes=20	classes=CE1;CS2	query=NMCC_0876
>CLUSTER_1658	num_seqs=20	num_genes=20	classes=CE1;CS2	query=NMC0827
>CLUSTER_1659	num_seqs=18	num_genes=18	classes=CE2;CS2	query=GNMM0579_001558	causes=CE4;
>CLUSTER_1660	num_seqs=20	num_genes=20	classes=CE1;CS2	query=MENX_1468
>CLUSTER_1661	num_seqs=20	num_genes=20	classes=CE1;CS1	query=NMA1542
>CLUSTER_1662	num_seqs=20	num_genes=20	classes=CE1;CS1	query=GNMGB355_952
>CLUSTER_1663	num_seqs=17	num_genes=17	classes=CE1;CS2	query=GNMGB013_001985
>CLUSTER_1664	num_seqs=20	num_genes=20	classes=CE1;CS1	query=GNMOX_1294
>CLUSTER_1665	num_seqs=20	num_genes=20	classes=CE1;CS2	query=GNMCU001119
>CLUSTER_1669	num_seqs=20	num_genes=20	classes=CE2;CS1	query=NMO1980
>CLUSTER_1672	num_seqs=20	num_genes=20	classes=CE1;CS2	query=NMC0649
>CLUSTER_1674	num_seqs=20	num_genes=20	classes=CE1;CS2	query=GNMM0579_001260
>CLUSTER_1675	num_seqs=20	num_genes=20	classes=CE1;CS1	query=NMO1868
>CLUSTER_1677	num_seqs=20	num_genes=21	classes=CE2;CM1;CS2	query=GNMGB355_2347	causes=CE0;
>CLUSTER_1679	num_seqs=20	num_genes=20	classes=CE1;CS2	query=GNMCU001985
>CLUSTER_1680	num_seqs=6	num_genes=6	classes=CE1;CS1	query=GNMCU000252
>CLUSTER_1681	num_seqs=7	num_genes=7	classes=CE2;CS2	query=NMB_0655	causes=CE4;
>CLUSTER_1682	num_seqs=2	num_genes=2	classes=CE1;CS1	query=GNMM6190_001855
>CLUSTER_1683	num_seqs=3	num_genes=3	classes=CE1;CS2	query=GNMG2136_2181	causes=CS3;
>CLUSTER_1686	num_seqs=14	num_genes=14	classes=CE2;CS2	query=GNMM0579_2847	causes=CE4;
>CLUSTER_1688	num_seqs=20	num_genes=20	classes=CE2;CS1	query=GNMM04_000073
>CLUSTER_1689	num_seqs=20	num_genes=20	classes=CE1;CS2	query=NMC1148
>CLUSTER_1690	num_seqs=20	num_genes=20	classes=CE1;CS1	query=MENX_2328
>CLUSTER_1691	num_seqs=20	num_genes=20	classes=CE1;CS1	query=gnmNZ0533_001742
>CLUSTER_1692	num_seqs=20	num_genes=20	classes=CE1;CS2	query=GNMM6190_000790	causes=CS0;
>CLUSTER_1693	num_seqs=20	num_genes=20	classes=CE2;CS1	query=GNMCU000549	causes=CE4;
>CLUSTER_1694	num_seqs=20	num_genes=20	classes=CE1;CS2	query=GNMM6190_001082
>CLUSTER_1698	num_seqs=20	num_genes=20	classes=CE1;CS1	query=GNMCU000285
>CLUSTER_1699	num_seqs=20	num_genes=20	classes=CE1;CS2	query=GNMM6190_002031	causes=CS0;
>CLUSTER_1700	num_seqs=2	num_genes=2	classes=CE1;CS2	query=gnmNZ0533_002250
>CLUSTER_1701	num_seqs=2	num_genes=2	classes=CE2;CS1	query=gnmNZ0533_001790	causes=CE3;
>CLUSTER_1702	num_seqs=2	num_genes=2	classes=CE1;CS2	query=GNMGB149_1418	causes=CS3;
>CLUSTER_1703	num_seqs=2	num_genes=2	classes=CE1;CS1	query=GNMGB355_422
>CLUSTER_1704	num_seqs=11	num_genes=11	classes=CE2;CS2	query=NMB_2117	causes=CS4;
>CLUSTER_1705	num_seqs=20	num_genes=20	classes=CE1;CS1	query=GNMOX_2680
>CLUSTER_1706	num_seqs=20	num_genes=20	classes=CE1;CS1	query=GNMH4476_1625
>CLUSTER_1707	num_seqs=20	num_genes=20	classes=CE1;CS1	query=NMC1885
>CLUSTER_1708	num_seqs=15	num_genes=15	classes=CE1;CS1	query=NMCC_2029
>CLUSTER_1709	num_seqs=19	num_genes=19	classes=CE2;CS1	query=NMCC_0381
>CLUSTER_1710	num_seqs=20	num_genes=20	classes=CE1;CS2	query=NMCC_1647
>CLUSTER_1712	num_seqs=20	num_genes=20	classes=CE1;CS2	query=GNMCU001445
>CLUSTER_1713	num_seqs=20	num_genes=20	classes=CE1;CS1	query=NMO0132
>CLUSTER_1714	num_seqs=20	num_genes=20	classes=CE1;CS1	query=GNMOX_1218
>CLUSTER_1715	num_seqs=20	num_genes=20	classes=CE1;CS1	query=NMB_0148
>CLUSTER_1716	num_seqs=20	num_genes=20	classes=CE1;CS1	query=GNM9615945_1928
>CLUSTER_1717	num_seqs=19	num_genes=19	classes=CE2;CS2	query=NMCC_1642	causes=CE0;
>CLUSTER_1720	num_seqs=2	num_genes=2	classes=CE1;CS2	query=NMO1399
>CLUSTER_1721	num_seqs=20	num_genes=20	classes=CE1;CS2	query=GNMGB013_002033
>CLUSTER_1722	num_seqs=20	num_genes=20	classes=CE1;CS1	query=GNMH4476_2357
>CLUSTER_1726	num_seqs=20	num_genes=20	classes=CE1;CS1	query=NMO0224
>CLUSTER_1727	num_seqs=17	num_genes=17	classes=CE1;CS1	query=GNM9615945_611
>CLUSTER_1728	num_seqs=11	num_genes=11	classes=CE1;CS1	query=GNMOX_975
>CLUSTER_1729	num_seqs=20	num_genes=20	classes=CE1;CS1	query=GNMGB355_875
>CLUSTER_1730	num_seqs=20	num_genes=20	classes=CE1;CS2	query=GNMOX_1079
>CLUSTER_1731	num_seqs=20	num_genes=21	classes=CE2;CM1;CS2	query=GNMCU001289
>CLUSTER_1732	num_seqs=20	num_genes=20	classes=CE1;CS1	query=GNMM13399_2464
>CLUSTER_1739	num_seqs=20	num_genes=20	classes=CE1;CS1	query=GNMGB149_1923
>CLUSTER_1740	num_seqs=20	num_genes=20	classes=CE2;CS1	query=GNM9615945_1021
>CLUSTER_1741	num_seqs=20	num_genes=20	classes=CE1;CS1	query=gnmNZ0533_001277
>CLUSTER_1742	num_seqs=20	num_genes=20	classes=CE1;CS1	query=GNMM0579_002617
>CLUSTER_1743	num_seqs=20	num_genes=20	classes=CE1;CS2	query=NMCC_1136
>CLUSTER_1744	num_seqs=2	num_genes=2	classes=CE1;CS2	query=NMA0131	causes=CS3;
>CLUSTER_1745	num_seqs=10	num_genes=10	classes=CE2;CS2	query=GNMGB013_000298
>CLUSTER_1746	num_seqs=20	num_genes=20	classes=CE1;CS1	query=GNM9615945_2302
>CLUSTER_1747	num_seqs=20	num_genes=20	classes=CE1;CS1	query=GNMGB149_1278
>CLUSTER_1749	num_seqs=20	num_genes=20	classes=CE1;CS1	query=GNMM04_002233
>CLUSTER_1750	num_seqs=20	num_genes=20	classes=CE1;CS1	query=gnmNZ0533_000794
>CLUSTER_1751	num_seqs=20	num_genes=20	classes=CE1;CS2	query=GNMGB355_332
>CLUSTER_1752	num_seqs=4	num_genes=4	classes=CE2;CS2	query=NMB_0372	causes=CS3;
>CLUSTER_1753	num_seqs=3	num_genes=3	classes=CE1;CS1	query=GNMOX_192
>CLUSTER_1755	num_seqs=3	num_genes=3	classes=CE1;CS1	query=GNMM13399_1632
>CLUSTER_1756	num_seqs=4	num_genes=4	classes=CE1;CS1	query=GNMH4476_1301
>CLUSTER_1758	num_seqs=20	num_genes=20	classes=CE1;CS2	query=GNMCU001240
>CLUSTER_1760	num_seqs=2	num_genes=2	classes=CE1;CS2	query=GNMM6190_000371
>CLUSTER_1765	num_seqs=2	num_genes=2	classes=CE2;CS2	query=NMCC_1773
>CLUSTER_1767	num_seqs=2	num_genes=2	classes=CE1;CS1	query=GNMH4476_687
>CLUSTER_1768	num_seqs=3	num_genes=3	classes=CE2;CS2	query=GNMOX_1217	causes=CS3;CE3;
>CLUSTER_1769	num_seqs=20	num_genes=20	classes=CE1;CS2	query=GNMOX_1122	causes=CS3;
>CLUSTER_1770	num_seqs=20	num_genes=20	classes=CE1;CS2	query=GNMES14902_1041
>CLUSTER_1771	num_seqs=20	num_genes=20	classes=CE1;CS1	query=NMA1711
>CLUSTER_1772	num_seqs=20	num_genes=20	classes=CE2;CS2	query=gnmNZ0533_001392	causes=CE4;CS0;
>CLUSTER_1776	num_seqs=20	num_genes=20	classes=CE1;CS2	query=GNMCU001327
>CLUSTER_1780	num_seqs=20	num_genes=20	classes=CE1;CS1	query=GNMOX_327
>CLUSTER_1781	num_seqs=20	num_genes=23	classes=CE2;CM1;CS2	query=GNMG2136_670	causes=CE0;
>CLUSTER_1782	num_seqs=13	num_genes=13	classes=CE1;CS1	query=GNMCU001352
>CLUSTER_1783	num_seqs=20	num_genes=20	classes=CE1;CS1	query=NMA1653
>CLUSTER_1785	num_seqs=2	num_genes=2	classes=CE1;CS1	query=NMO1517
>CLUSTER_1786	num_seqs=2	num_genes=2	classes=CE1;CS2	query=MENX_762
>CLUSTER_1787	num_seqs=17	num_genes=17	classes=CE2;CS2	query=GNMM13399_457
>CLUSTER_1788	num_seqs=18	num_genes=18	classes=CE2;CS2	query=GNMH4476_964	causes=CE4;
>CLUSTER_1790	num_seqs=20	num_genes=20	classes=CE2;CS2	query=NMCC_1102
>CLUSTER_1791	num_seqs=5	num_genes=5	classes=CE2;CS2	query=NMB_0583
>CLUSTER_1795	num_seqs=20	num_genes=20	classes=CE1;CS1	query=GNMM6190_001667
>CLUSTER_1797	num_seqs=20	num_genes=20	classes=CE1;CS1	query=NMCC_2042
>CLUSTER_1798	num_seqs=20	num_genes=20	classes=CE1;CS2	query=GNMES14902_2874
>CLUSTER_1799	num_seqs=20	num_genes=20	classes=CE2;CS2	query=NMO0372
>CLUSTER_1800	num_seqs=20	num_genes=20	classes=CE1;CS1	query=MENX_1569
>CLUSTER_1801	num_seqs=15	num_genes=20	classes=CE2;CM1;CS2	query=NMO1937	causes=CE4;
>CLUSTER_1802	num_seqs=20	num_genes=20	classes=CE1;CS2	query=GNMCU002337
>CLUSTER_1803	num_seqs=20	num_genes=20	classes=CE1;CS2	query=GNMCU001396
>CLUSTER_1804	num_seqs=20	num_genes=21	classes=CE2;CM1;CS2	query=GNMGB355_2281	causes=CE0;
>CLUSTER_1805	num_seqs=3	num_genes=3	classes=CE2;CS2	query=NMO0468	causes=CE4;
>CLUSTER_1808	num_seqs=20	num_genes=20	classes=CE1;CS1	query=NMCC_0462
>CLUSTER_1809	num_seqs=20	num_genes=20	classes=CE1;CS2	query=GNMCU002399
>CLUSTER_1810	num_seqs=20	num_genes=20	classes=CE1;CS1	query=GNMGB149_1636
>CLUSTER_1811	num_seqs=11	num_genes=11	classes=CE2;CS1	query=GNMM6190_002125	causes=CE0;
>CLUSTER_1812	num_seqs=20	num_genes=20	classes=CE1;CS2	query=gnmNZ0533_000597	causes=CS3;
>CLUSTER_1813	num_seqs=19	num_genes=19	classes=CE2;CS1	query=NMC0093
>CLUSTER_1817	num_seqs=20	num_genes=20	classes=CE2;CS1	query=NMCC_1131
>CLUSTER_1818	num_seqs=20	num_genes=20	classes=CE2;CS1	query=GNMM6190_002740
>CLUSTER_1819	num_seqs=20	num_genes=20	classes=CE1;CS2	query=GNMM04_001263
>CLUSTER_1820	num_seqs=20	num_genes=20	classes=CE2;CS1	query=NMO0283
>CLUSTER_1823	num_seqs=13	num_genes=13	classes=CE2;CS1	query=NMCC_1318
>CLUSTER_1824	num_seqs=20	num_genes=20	classes=CE1;CS2	query=GNMGB355_1212
>CLUSTER_1825	num_seqs=20	num_genes=20	classes=CE1;CS2	query=GNMGB355_457
>CLUSTER_1826	num_seqs=5	num_genes=5	classes=CE1;CS1	query=GNM9615945_1631
>CLUSTER_1829	num_seqs=6	num_genes=7	classes=CE2;CM1;CS2	query=NMB_1411
>CLUSTER_1830	num_seqs=2	num_genes=2	classes=CE1;CS1	query=NMO1396
>CLUSTER_1832	num_seqs=14	num_genes=15	classes=CE2;CM1;CS2	query=NMC0423	causes=CS0;
>CLUSTER_1833	num_seqs=20	num_genes=20	classes=CE1;CS1	query=GNM9615945_471
>CLUSTER_1834	num_seqs=20	num_genes=20	classes=CE2;CS2	query=GNMGB355_839
>CLUSTER_1835	num_seqs=19	num_genes=19	classes=CE1;CS2	query=GNMM0579_000118
>CLUSTER_1836	num_seqs=17	num_genes=17	classes=CE1;CS2	query=NMC0881
>CLUSTER_1837	num_seqs=11	num_genes=11	classes=CE1;CS1	query=NMB_0727
>CLUSTER_1839	num_seqs=20	num_genes=20	classes=CE1;CS2	query=NMO0699
>CLUSTER_1842	num_seqs=7	num_genes=7	classes=CE1;CS2	query=GNMM13399_2387
>CLUSTER_1846	num_seqs=20	num_genes=20	classes=CE1;CS1	query=GNMM6190_002179
>CLUSTER_1847	num_seqs=20	num_genes=20	classes=CE2;CS1	query=GNMM0579_001788	causes=CE0;
>CLUSTER_1848	num_seqs=20	num_genes=20	classes=CE2;CS1	query=GNMCU001336	causes=CE0;
>CLUSTER_1849	num_seqs=20	num_genes=20	classes=CE1;CS1	query=GNM9615945_332
>CLUSTER_1850	num_seqs=20	num_genes=20	classes=CE1;CS1	query=MENX_1834
>CLUSTER_1852	num_seqs=20	num_genes=20	classes=CE1;CS2	query=NMO0303
>CLUSTER_1853	num_seqs=20	num_genes=20	classes=CE1;CS2	query=NMO1804
>CLUSTER_1854	num_seqs=20	num_genes=20	classes=CE1;CS1	query=GNMM0579_000690
>CLUSTER_1855	num_seqs=20	num_genes=20	classes=CE1;CS1	query=GNMGB149_2163
>CLUSTER_1856	num_seqs=20	num_genes=20	classes=CE1;CS2	query=GNMGB013_002014
>CLUSTER_1858	num_seqs=7	num_genes=7	classes=CE1;CS1	query=GNMH4476_1965
>CLUSTER_1859	num_seqs=20	num_genes=20	classes=CE1;CS1	query=GNM9615945_2324
>CLUSTER_1860	num_seqs=20	num_genes=20	classes=CE1;CS1	query=MENX_2425
>CLUSTER_1863	num_seqs=8	num_genes=8	classes=CE2;CS2	query=NMB_0090
>CLUSTER_1864	num_seqs=5	num_genes=6	classes=CE2;CM1;CS2	query=GNMM0579_002701
>CLUSTER_1866	num_seqs=3	num_genes=3	classes=CE2;CS1	query=NMA1907
>CLUSTER_1868	num_seqs=7	num_genes=7	classes=CE1;CS1	query=GNMG2136_48
>CLUSTER_1869	num_seqs=20	num_genes=20	classes=CE1;CS2	query=GNMM0579_001281
>CLUSTER_1870	num_seqs=20	num_genes=20	classes=CE1;CS1	query=NMO0745
>CLUSTER_1872	num_seqs=20	num_genes=20	classes=CE1;CS1	query=GNMM04_002236
>CLUSTER_1873	num_seqs=18	num_genes=18	classes=CE2;CS1	query=GNMG2136_1258
>CLUSTER_1874	num_seqs=20	num_genes=20	classes=CE1;CS2	query=GNMH4476_1421
>CLUSTER_1875	num_seqs=10	num_genes=10	classes=CE1;CS2	query=GNMGB013_002635
>CLUSTER_1876	num_seqs=20	num_genes=20	classes=CE2;CS2	query=NMO1108
>CLUSTER_1877	num_seqs=20	num_genes=20	classes=CE1;CS1	query=NMO0517
>CLUSTER_1878	num_seqs=20	num_genes=20	classes=CE1;CS1	query=GNMG2136_235
>CLUSTER_1879	num_seqs=20	num_genes=20	classes=CE2;CS2	query=GNM9615945_1635
>CLUSTER_1882	num_seqs=20	num_genes=20	classes=CE2;CS2	query=NMCC_1343	causes=CE4;
>CLUSTER_1885	num_seqs=20	num_genes=20	classes=CE2;CS1	query=GNMG2136_1725
>CLUSTER_1887	num_seqs=20	num_genes=20	classes=CE1;CS1	query=GNMM6190_000545
>CLUSTER_1888	num_seqs=20	num_genes=20	classes=CE1;CS1	query=NMO1755
>CLUSTER_1889	num_seqs=20	num_genes=20	classes=CE1;CS1	query=NMO1710
>CLUSTER_1890	num_seqs=20	num_genes=20	classes=CE1;CS1	query=GNMGB355_1906
>CLUSTER_1891	num_seqs=2	num_genes=2	classes=CE1;CS1	query=GNMGB355_2518
>CLUSTER_1893	num_seqs=9	num_genes=9	classes=CE1;CS2	query=GNMH4476_2356
>CLUSTER_1894	num_seqs=12	num_genes=12	classes=CE1;CS2	query=GNMGB149_1031	causes=CS3;
>CLUSTER_1895	num_seqs=20	num_genes=20	classes=CE1;CS2	query=GNMCU001701
>CLUSTER_1897	num_seqs=18	num_genes=18	classes=CE1;CS1	query=GNMGB355_229
>CLUSTER_1898	num_seqs=16	num_genes=17	classes=CE2;CM1;CS2	query=NMB_2114	causes=CS4;
>CLUSTER_1899	num_seqs=4	num_genes=4	classes=CE1;CS2	query=MENX_1680	causes=CS3;
>CLUSTER_1901	num_seqs=19	num_genes=19	classes=CE2;CS2	query=NMCC_1263
>CLUSTER_1902	num_seqs=20	num_genes=20	classes=CE1;CS1	query=GNMGB355_2145
>CLUSTER_1903	num_seqs=20	num_genes=20	classes=CE1;CS1	query=GNMG2136_361
>CLUSTER_1904	num_seqs=20	num_genes=20	classes=CE2;CS1	query=GNMM13399_1712
>CLUSTER_1905	num_seqs=20	num_genes=20	classes=CE1;CS2	query=GNMG2136_549
>CLUSTER_1906	num_seqs=20	num_genes=20	classes=CE2;CS2	query=GNMM0579_002622
>CLUSTER_1907	num_seqs=20	num_genes=20	classes=CE1;CS1	query=GNMM0579_001943
>CLUSTER_1908	num_seqs=20	num_genes=20	classes=CE1;CS1	query=GNMM0579_001072
>CLUSTER_1909	num_seqs=20	num_genes=20	classes=CE1;CS2	query=NMA0830
>CLUSTER_1910	num_seqs=20	num_genes=20	classes=CE1;CS1	query=gnmNZ0533_000633
>CLUSTER_1911	num_seqs=20	num_genes=20	classes=CE1;CS1	query=GNMM04_000220
>CLUSTER_1915	num_seqs=20	num_genes=20	classes=CE1;CS2	query=GNMGB355_2291
>CLUSTER_1917	num_seqs=20	num_genes=20	classes=CE1;CS2	query=NMCC_1854
>CLUSTER_1918	num_seqs=3	num_genes=3	classes=CE2;CS2	query=NMC0605	causes=CE3;
>CLUSTER_1919	num_seqs=20	num_genes=20	classes=CE1;CS1	query=NMO1604
>CLUSTER_1920	num_seqs=20	num_genes=20	classes=CE1;CS1	query=NMB_0670
>CLUSTER_1921	num_seqs=20	num_genes=20	classes=CE1;CS1	query=GNMM6190_002399
>CLUSTER_1922	num_seqs=20	num_genes=20	classes=CE1;CS1	query=GNMGB149_2119
>CLUSTER_1923	num_seqs=20	num_genes=20	classes=CE2;CS1	query=NMB_1531
>CLUSTER_1924	num_seqs=20	num_genes=20	classes=CE1;CS1	query=NMB_0167
>CLUSTER_1925	num_seqs=20	num_genes=20	classes=CE2;CS1	query=gnmNZ0533_001046	causes=CE4;CE0;
>CLUSTER_1926	num_seqs=20	num_genes=20	classes=CE1;CS2	query=GNMCU001251
>CLUSTER_1931	num_seqs=20	num_genes=20	classes=CE1;CS1	query=NMB_1661
>CLUSTER_1932	num_seqs=20	num_genes=20	classes=CE1;CS1	query=GNMM13399_907
>CLUSTER_1933	num_seqs=21	num_genes=21	classes=CE2;CS2	query=GNMCU001075	causes=CE3;CS0;
>CLUSTER_1934	num_seqs=2	num_genes=2	classes=CE1;CS1	query=NMO1640
>CLUSTER_1937	num_seqs=3	num_genes=3	classes=CE2;CS1	query=GNM9615945_1332	causes=CE3;
>CLUSTER_1939	num_seqs=20	num_genes=20	classes=CE1;CS1	query=NMC1248
>CLUSTER_1940	num_seqs=20	num_genes=20	classes=CE2;CS2	query=GNMGB013_001165	causes=CE0;
>CLUSTER_1942	num_seqs=20	num_genes=20	classes=CE2;CS1	query=GNMGB013_000669	causes=CE4;
>CLUSTER_1943	num_seqs=20	num_genes=20	classes=CE1;CS2	query=GNMGB013_002140
>CLUSTER_1944	num_seqs=20	num_genes=20	classes=CE1;CS1	query=NMO1540
>CLUSTER_1945	num_seqs=20	num_genes=20	classes=CE1;CS1	query=NMA0881
>CLUSTER_1946	num_seqs=20	num_genes=20	classes=CE1;CS1	query=GNMM04_002579
>CLUSTER_1947	num_seqs=2	num_genes=2	classes=CE1;CS1	query=NMO1667
>CLUSTER_1950	num_seqs=20	num_genes=20	classes=CE1;CS2	query=GNMGB013_002973
>CLUSTER_1951	num_seqs=20	num_genes=20	classes=CE2;CS1	query=GNMM6190_002652
>CLUSTER_1953	num_seqs=20	num_genes=20	classes=CE2;CS2	query=GNMGB149_2072
>CLUSTER_1955	num_seqs=20	num_genes=20	classes=CE1;CS2	query=GNMM6190_000583
>CLUSTER_1956	num_seqs=20	num_genes=20	classes=CE1;CS2	query=GNMM6190_002562
>CLUSTER_1957	num_seqs=19	num_genes=19	classes=CE1;CS1	query=GNMGB149_364
>CLUSTER_1958	num_seqs=20	num_genes=20	classes=CE2;CS1	query=GNMG2136_1383	causes=CE4;
>CLUSTER_1959	num_seqs=20	num_genes=20	classes=CE2;CS2	query=NMO0651	causes=CE4;
>CLUSTER_1960	num_seqs=19	num_genes=19	classes=CE1;CS1	query=GNMM04_001303
>CLUSTER_1961	num_seqs=20	num_genes=20	classes=CE1;CS2	query=NMA0755
>CLUSTER_1962	num_seqs=13	num_genes=13	classes=CE1;CS2	query=NMO0568
>CLUSTER_1963	num_seqs=20	num_genes=20	classes=CE1;CS2	query=GNMM6190_000867
>CLUSTER_1965	num_seqs=20	num_genes=20	classes=CE2;CS2	query=NMC1462	causes=CE4;
>CLUSTER_1966	num_seqs=20	num_genes=20	classes=CE2;CS2	query=NMC2128	causes=CE3;
>CLUSTER_1967	num_seqs=20	num_genes=20	classes=CE1;CS1	query=GNMGB013_001361
>CLUSTER_1968	num_seqs=20	num_genes=20	classes=CE1;CS2	query=GNMM6190_002636
>CLUSTER_1969	num_seqs=7	num_genes=7	classes=CE2;CS1	query=GNMH4476_1213
>CLUSTER_1970	num_seqs=20	num_genes=20	classes=CE1;CS2	query=GNMCU002335
>CLUSTER_1973	num_seqs=20	num_genes=20	classes=CE1;CS1	query=GNM9615945_662
>CLUSTER_1974	num_seqs=4	num_genes=4	classes=CE1;CS1	query=GNMOX_574
>CLUSTER_1975	num_seqs=20	num_genes=20	classes=CE1;CS1	query=gnmNZ0533_000133
>CLUSTER_1976	num_seqs=20	num_genes=20	classes=CE1;CS1	query=NMB_1809
>CLUSTER_1977	num_seqs=20	num_genes=20	classes=CE1;CS1	query=NMO0525
>CLUSTER_1978	num_seqs=20	num_genes=20	classes=CE1;CS2	query=NMC1580
>CLUSTER_1979	num_seqs=20	num_genes=20	classes=CE1;CS2	query=GNMGB013_001121
>CLUSTER_1982	num_seqs=20	num_genes=20	classes=CE2;CS2	query=GNMGB355_1264
>CLUSTER_1983	num_seqs=5	num_genes=5	classes=CE2;CS2	query=GNMM13399_834
>CLUSTER_1985	num_seqs=20	num_genes=20	classes=CE1;CS1	query=GNMGB149_1178
>CLUSTER_1986	num_seqs=20	num_genes=20	classes=CE1;CS1	query=GNMGB355_801
>CLUSTER_1987	num_seqs=20	num_genes=20	classes=CE1;CS1	query=GNMGB355_1068
>CLUSTER_1988	num_seqs=20	num_genes=20	classes=CE1;CS2	query=GNMGB013_001621
>CLUSTER_1989	num_seqs=20	num_genes=20	classes=CE1;CS1	query=GNMGB149_312
>CLUSTER_1991	num_seqs=5	num_genes=5	classes=CE2;CS2	query=NMA0554	causes=CE0;
>CLUSTER_1992	num_seqs=20	num_genes=20	classes=CE1;CS1	query=GNMGB355_2582
>CLUSTER_1993	num_seqs=20	num_genes=20	classes=CE1;CS2	query=MENX_1546
>CLUSTER_1994	num_seqs=19	num_genes=19	classes=CE1;CS1	query=GNMM0579_002449
>CLUSTER_1995	num_seqs=20	num_genes=20	classes=CE1;CS2	query=GNMM0579_001817
>CLUSTER_1996	num_seqs=20	num_genes=20	classes=CE1;CS2	query=NMC0917
>CLUSTER_1997	num_seqs=6	num_genes=6	classes=CE2;CS1	query=GNMM13399_2775	causes=CE3;
>CLUSTER_1998	num_seqs=20	num_genes=20	classes=CE1;CS2	query=GNMGB013_002078
>CLUSTER_1999	num_seqs=20	num_genes=20	classes=CE2;CS2	query=GNMGB355_180
>CLUSTER_2000	num_seqs=20	num_genes=20	classes=CE1;CS1	query=GNMM13399_2228
>CLUSTER_2001	num_seqs=20	num_genes=20	classes=CE1;CS2	query=NMO0559
>CLUSTER_2002	num_seqs=20	num_genes=20	classes=CE1;CS1	query=gnmNZ0533_001136
>CLUSTER_2003	num_seqs=3	num_genes=4	classes=CE2;CM1;CS2	query=NMB_1413
>CLUSTER_2004	num_seqs=20	num_genes=20	classes=CE1;CS1	query=GNMGB013_000623
>CLUSTER_2005	num_seqs=20	num_genes=20	classes=CE1;CS1	query=GNMM6190_000207
>CLUSTER_2006	num_seqs=19	num_genes=19	classes=CE2;CS2	query=gnmNZ0533_002304
>CLUSTER_2011	num_seqs=19	num_genes=19	classes=CE1;CS2	query=gnmNZ0533_002503	causes=CS0;
>CLUSTER_2012	num_seqs=20	num_genes=20	classes=CE1;CS1	query=MENX_280
>CLUSTER_2013	num_seqs=20	num_genes=20	classes=CE1;CS2	query=GNMM13399_2974
>CLUSTER_2014	num_seqs=20	num_genes=20	classes=CE2;CS1	query=MENX_2156
>CLUSTER_2015	num_seqs=20	num_genes=21	classes=CE2;CM1;CS2	query=GNMH4476_1308	causes=CS0;CE0;
>CLUSTER_2016	num_seqs=2	num_genes=2	classes=CE1;CS1	query=NMCC_0225
>CLUSTER_2017	num_seqs=19	num_genes=19	classes=CE1;CS2	query=GNMCU002061
>CLUSTER_2018	num_seqs=4	num_genes=4	classes=CE1;CS1	query=GNMOX_2219
>CLUSTER_2020	num_seqs=20	num_genes=20	classes=CE1;CS2	query=GNMGB013_002347
>CLUSTER_2021	num_seqs=20	num_genes=20	classes=CE1;CS1	query=MENX_618
>CLUSTER_2023	num_seqs=18	num_genes=18	classes=CE1;CS1	query=NMB_0255
>CLUSTER_2026	num_seqs=2	num_genes=2	classes=CE1;CS2	query=GNMES14902_2327	causes=CS3;CS0;
>CLUSTER_2028	num_seqs=20	num_genes=20	classes=CE1;CS2	query=GNMM0579_002495
>CLUSTER_2029	num_seqs=19	num_genes=19	classes=CE1;CS1	query=GNMG2136_641
>CLUSTER_2030	num_seqs=20	num_genes=20	classes=CE1;CS1	query=GNMCU001662
>CLUSTER_2032	num_seqs=6	num_genes=6	classes=CE1;CS2	query=GNMM6190_001364
>CLUSTER_2033	num_seqs=7	num_genes=7	classes=CE2;CS1	query=NMC2013	causes=CE4;
>CLUSTER_2034	num_seqs=19	num_genes=19	classes=CE1;CS1	query=GNMH4476_2099
>CLUSTER_2035	num_seqs=20	num_genes=28	classes=CE2;CM1;CS2	query=NMA1997	causes=CE3;CE4;
>CLUSTER_2036	num_seqs=20	num_genes=20	classes=CE1;CS2	query=MENX_1381
>CLUSTER_2038	num_seqs=19	num_genes=19	classes=CE2;CS1	query=gnmNZ0533_000643	causes=CE0;
>CLUSTER_2039	num_seqs=20	num_genes=20	classes=CE1;CS1	query=GNM9615945_1798
>CLUSTER_2040	num_seqs=18	num_genes=18	classes=CE1;CS1	query=NMA0960
>CLUSTER_2041	num_seqs=20	num_genes=20	classes=CE2;CS2	query=NMCC_1126
>CLUSTER_2042	num_seqs=19	num_genes=19	classes=CE2;CS1	query=NMC0207
>CLUSTER_2044	num_seqs=20	num_genes=20	classes=CE1;CS1	query=GNMM13399_1797
>CLUSTER_2045	num_seqs=20	num_genes=20	classes=CE2;CS2	query=GNMGB149_2835	causes=CE4;
>CLUSTER_2046	num_seqs=10	num_genes=10	classes=CE1;CS1	query=NMB_1010
>CLUSTER_2047	num_seqs=9	num_genes=9	classes=CE1;CS1	query=GNM9615945_2126
>CLUSTER_2048	num_seqs=20	num_genes=20	classes=CE2;CS1	query=GNM9615945_3175	causes=CE4;
>CLUSTER_2049	num_seqs=20	num_genes=20	classes=CE1;CS1	query=GNMM6190_001603
>CLUSTER_2050	num_seqs=19	num_genes=19	classes=CE2;CS1	query=GNMM6190_001436
>CLUSTER_2052	num_seqs=20	num_genes=20	classes=CE1;CS2	query=NMC0957
>CLUSTER_2053	num_seqs=10	num_genes=10	classes=CE2;CS2	query=GNMGB149_2297
>CLUSTER_2054	num_seqs=18	num_genes=18	classes=CE1;CS2	query=GNMM13399_2664
>CLUSTER_2055	num_seqs=9	num_genes=9	classes=CE1;CS1	query=NMB_1496
>CLUSTER_2057	num_seqs=20	num_genes=20	classes=CE2;CS1	query=gnmNZ0533_001525
>CLUSTER_2058	num_seqs=20	num_genes=20	classes=CE1;CS1	query=GNMCU000156
>CLUSTER_2059	num_seqs=20	num_genes=20	classes=CE1;CS1	query=GNMM13399_1193
>CLUSTER_2060	num_seqs=3	num_genes=3	classes=CE2;CS1	query=GNMM0579_001167
>CLUSTER_2061	num_seqs=18	num_genes=18	classes=CE2;CS2	query=NMCC_0297	causes=CE4;
>CLUSTER_2062	num_seqs=12	num_genes=12	classes=CE1;CS2	query=NMCC_1377
>CLUSTER_2063	num_seqs=20	num_genes=20	classes=CE1;CS2	query=GNMM0579_001372
>CLUSTER_2064	num_seqs=7	num_genes=7	classes=CE2;CS2	query=GNMG2136_1295
>CLUSTER_2065	num_seqs=8	num_genes=8	classes=CE2;CS2	query=NMC0329	causes=CE4;
>CLUSTER_2067	num_seqs=15	num_genes=15	classes=CE2;CS1	query=NMC0112
>CLUSTER_2068	num_seqs=20	num_genes=20	classes=CE1;CS1	query=GNMOX_2345
>CLUSTER_2069	num_seqs=20	num_genes=20	classes=CE1;CS2	query=GNMOX_1566
>CLUSTER_2070	num_seqs=20	num_genes=20	classes=CE1;CS1	query=GNMH4476_196
>CLUSTER_2073	num_seqs=18	num_genes=18	classes=CE1;CS2	query=GNMM13399_2940
>CLUSTER_2074	num_seqs=20	num_genes=20	classes=CE1;CS1	query=GNMH4476_1444
>CLUSTER_2075	num_seqs=20	num_genes=20	classes=CE1;CS2	query=GNMM04_000939
>CLUSTER_2076	num_seqs=20	num_genes=20	classes=CE2;CS2	query=GNMH4476_2528	causes=CE4;
>CLUSTER_2077	num_seqs=9	num_genes=9	classes=CE1;CS1	query=NMA0603
>CLUSTER_2078	num_seqs=20	num_genes=20	classes=CE1;CS2	query=GNMCU002681
>CLUSTER_2080	num_seqs=19	num_genes=19	classes=CE2;CS1	query=GNMG2136_2256
>CLUSTER_2081	num_seqs=12	num_genes=12	classes=CE2;CS2	query=GNMM0579_000488
>CLUSTER_2082	num_seqs=20	num_genes=20	classes=CE2;CS2	query=NMA0651	causes=CE4;
>CLUSTER_2083	num_seqs=20	num_genes=20	classes=CE1;CS2	query=GNMOX_1059
>CLUSTER_2084	num_seqs=20	num_genes=20	classes=CE1;CS1	query=MENX_183
>CLUSTER_2085	num_seqs=4	num_genes=4	classes=CE1;CS2	query=NMO1213
>CLUSTER_2086	num_seqs=13	num_genes=13	classes=CE1;CS2	query=GNMGB013_001389
>CLUSTER_2088	num_seqs=20	num_genes=20	classes=CE1;CS1	query=GNMGB355_1556
>CLUSTER_2089	num_seqs=8	num_genes=8	classes=CE2;CS2	query=NMO0541
>CLUSTER_2090	num_seqs=19	num_genes=19	classes=CE1;CS1	query=GNMGB149_2432
>CLUSTER_2091	num_seqs=20	num_genes=20	classes=CE1;CS2	query=GNMH4476_1347
>CLUSTER_2093	num_seqs=20	num_genes=20	classes=CE1;CS2	query=NMCC_0412
>CLUSTER_2094	num_seqs=20	num_genes=20	classes=CE1;CS1	query=NMA0117
>CLUSTER_2095	num_seqs=9	num_genes=9	classes=CE1;CS2	query=GNMGB149_673
>CLUSTER_2097	num_seqs=14	num_genes=14	classes=CE1;CS1	query=GNMG2136_336
>CLUSTER_2099	num_seqs=2	num_genes=2	classes=CE1;CS1	query=GNMES14902_823
>CLUSTER_2100	num_seqs=2	num_genes=2	classes=CE1;CS1	query=GNMM6190_001007
>CLUSTER_2103	num_seqs=18	num_genes=18	classes=CE2;CS1	query=GNMGB013_000575
>CLUSTER_2107	num_seqs=2	num_genes=2	classes=CE1;CS1	query=GNMM04_002135
>CLUSTER_2109	num_seqs=3	num_genes=3	classes=CE1;CS1	query=GNMM0579_002081
>CLUSTER_2112	num_seqs=19	num_genes=19	classes=CE1;CS2	query=GNMM0579_001006
>CLUSTER_2113	num_seqs=4	num_genes=4	classes=CE1;CS1	query=GNMG2136_1966
>CLUSTER_2116	num_seqs=4	num_genes=4	classes=CE1;CS1	query=GNMOX_2325
>CLUSTER_2122	num_seqs=2	num_genes=2	classes=CE1;CS2	query=GNMG2136_417
>CLUSTER_2128	num_seqs=3	num_genes=3	classes=CE2;CS2	query=MENX_1450	causes=CS3;
>CLUSTER_2129	num_seqs=20	num_genes=20	classes=CE1;CS1	query=NMCC_1665
>CLUSTER_2130	num_seqs=20	num_genes=20	classes=CE1;CS1	query=GNMGB355_1392
>CLUSTER_2131	num_seqs=13	num_genes=13	classes=CE2;CS2	query=GNMM0579_001678
>CLUSTER_2132	num_seqs=20	num_genes=20	classes=CE1;CS1	query=GNMM6190_001471
>CLUSTER_2133	num_seqs=18	num_genes=18	classes=CE2;CS1	query=NMB_0126	causes=CE4;
>CLUSTER_2134	num_seqs=20	num_genes=20	classes=CE2;CS2	query=NMB_4388	causes=CE4;
>CLUSTER_2135	num_seqs=19	num_genes=20	classes=CE2;CM1;CS2	query=GNMGB149_2460	causes=CE4;CS0;CE0;
>CLUSTER_2136	num_seqs=20	num_genes=20	classes=CE1;CS2	query=GNMOX_905	causes=CS0;
>CLUSTER_2137	num_seqs=18	num_genes=18	classes=CE1;CS2	query=NMO0809
>CLUSTER_2138	num_seqs=20	num_genes=20	classes=CE1;CS1	query=GNMCU001955
>CLUSTER_2139	num_seqs=20	num_genes=20	classes=CE2;CS1	query=GNMGB013_000466	causes=CE4;
>CLUSTER_2141	num_seqs=5	num_genes=5	classes=CE1;CS2	query=GNMGB013_001027
>CLUSTER_2142	num_seqs=4	num_genes=4	classes=CE2;CS2	query=NMO0501	causes=CE4;
>CLUSTER_2145	num_seqs=20	num_genes=20	classes=CE1;CS2	query=GNMGB355_1967
>CLUSTER_2146	num_seqs=20	num_genes=20	classes=CE1;CS2	query=NMC1461
>CLUSTER_2147	num_seqs=20	num_genes=20	classes=CE1;CS1	query=NMC2059
>CLUSTER_2152	num_seqs=20	num_genes=20	classes=CE1;CS2	query=GNMGB013_001241
>CLUSTER_2153	num_seqs=20	num_genes=20	classes=CE2;CS2	query=GNMGB013_002606
>CLUSTER_2154	num_seqs=20	num_genes=20	classes=CE1;CS1	query=GNMGB149_1902
>CLUSTER_2155	num_seqs=20	num_genes=20	classes=CE2;CS2	query=GNMM04_000036	causes=CE0;
>CLUSTER_2156	num_seqs=20	num_genes=20	classes=CE1;CS2	query=NMC0335
>CLUSTER_2157	num_seqs=2	num_genes=2	classes=CE1;CS1	query=GNMH4476_2894
>CLUSTER_2159	num_seqs=20	num_genes=20	classes=CE1;CS1	query=GNMGB355_1719
>CLUSTER_2161	num_seqs=20	num_genes=20	classes=CE1;CS2	query=GNMGB149_207
>CLUSTER_2162	num_seqs=17	num_genes=17	classes=CE1;CS2	query=NMC0849
>CLUSTER_2163	num_seqs=5	num_genes=5	classes=CE2;CS2	query=NMO1983
>CLUSTER_2164	num_seqs=20	num_genes=20	classes=CE1;CS2	query=NMCC_1527
>CLUSTER_2165	num_seqs=20	num_genes=20	classes=CE1;CS2	query=NMCC_0694
>CLUSTER_2167	num_seqs=19	num_genes=19	classes=CE2;CS2	query=NMCC_1341	causes=CE0;
>CLUSTER_2168	num_seqs=18	num_genes=18	classes=CE1;CS2	query=NMA0930
>CLUSTER_2169	num_seqs=3	num_genes=3	classes=CE1;CS2	query=NMA0784
>CLUSTER_2170	num_seqs=11	num_genes=11	classes=CE1;CS1	query=gnmNZ0533_001355
>CLUSTER_2171	num_seqs=20	num_genes=20	classes=CE1;CS1	query=GNMGB149_124
>CLUSTER_2172	num_seqs=19	num_genes=19	classes=CE1;CS2	query=GNMGB355_2663
>CLUSTER_2173	num_seqs=18	num_genes=18	classes=CE1;CS2	query=NMC0373
>CLUSTER_2174	num_seqs=9	num_genes=9	classes=CE2;CS1	query=GNMGB355_53
>CLUSTER_2175	num_seqs=20	num_genes=20	classes=CE2;CS2	query=NMB_1520
>CLUSTER_2176	num_seqs=3	num_genes=3	classes=CE1;CS2	query=GNMM04_002057
>CLUSTER_2177	num_seqs=19	num_genes=19	classes=CE2;CS1	query=GNMM0579_000212	causes=CE4;
>CLUSTER_2178	num_seqs=20	num_genes=20	classes=CE2;CS1	query=GNMOX_746	causes=CE0;
>CLUSTER_2179	num_seqs=20	num_genes=20	classes=CE1;CS1	query=GNMGB149_2199
>CLUSTER_2180	num_seqs=20	num_genes=20	classes=CE1;CS1	query=NMA0703
>CLUSTER_2181	num_seqs=20	num_genes=20	classes=CE1;CS1	query=NMA1930
>CLUSTER_2182	num_seqs=3	num_genes=3	classes=CE1;CS1	query=NMA0936
>CLUSTER_2183	num_seqs=20	num_genes=20	classes=CE1;CS2	query=NMCC_1195
>CLUSTER_2185	num_seqs=20	num_genes=20	classes=CE2;CS2	query=NMCC_0583
>CLUSTER_2186	num_seqs=20	num_genes=20	classes=CE2;CS1	query=GNMES14902_225
>CLUSTER_2187	num_seqs=20	num_genes=20	classes=CE2;CS1	query=NMCC_0479
>CLUSTER_2188	num_seqs=19	num_genes=19	classes=CE1;CS1	query=NMCC_1105
>CLUSTER_2189	num_seqs=20	num_genes=20	classes=CE1;CS1	query=GNMH4476_2090
>CLUSTER_2190	num_seqs=2	num_genes=2	classes=CE1;CS1	query=NMO0911
>CLUSTER_2192	num_seqs=20	num_genes=20	classes=CE1;CS2	query=NMC0407
>CLUSTER_2195	num_seqs=19	num_genes=19	classes=CE1;CS2	query=GNMOX_2918
>CLUSTER_2196	num_seqs=19	num_genes=19	classes=CE2;CS1	query=GNMH4476_2415	causes=CE4;
>CLUSTER_2197	num_seqs=13	num_genes=13	classes=CE2;CS2	query=GNMGB355_2935	causes=CE4;
>CLUSTER_2198	num_seqs=16	num_genes=16	classes=CE2;CS2	query=GNMM13399_2222	causes=CE0;
>CLUSTER_2202	num_seqs=8	num_genes=8	classes=CE2;CS2	query=NMA1601	causes=CS4;
>CLUSTER_2203	num_seqs=17	num_genes=17	classes=CE1;CS1	query=GNMM0579_002191
>CLUSTER_2204	num_seqs=20	num_genes=20	classes=CE1;CS1	query=GNMM6190_001681
>CLUSTER_2205	num_seqs=20	num_genes=20	classes=CE1;CS2	query=NMB_0591
>CLUSTER_2206	num_seqs=20	num_genes=20	classes=CE1;CS1	query=GNMM04_002373
>CLUSTER_2207	num_seqs=5	num_genes=5	classes=CE1;CS1	query=GNMG2136_1499
>CLUSTER_2208	num_seqs=20	num_genes=20	classes=CE1;CS2	query=GNMM6190_002560
>CLUSTER_2209	num_seqs=13	num_genes=13	classes=CE2;CS2	query=NMB_1092	causes=CE3;
>CLUSTER_2210	num_seqs=11	num_genes=11	classes=CE2;CS2	query=GNMH4476_633	causes=CE4;
>CLUSTER_2215	num_seqs=9	num_genes=9	classes=CE1;CS2	query=GNMGB013_001840
>CLUSTER_2216	num_seqs=20	num_genes=20	classes=CE1;CS1	query=GNMM04_000133
>CLUSTER_2217	num_seqs=19	num_genes=19	classes=CE1;CS2	query=GNMH4476_2349
>CLUSTER_2218	num_seqs=20	num_genes=20	classes=CE1;CS2	query=GNMM0579_002450
>CLUSTER_2220	num_seqs=18	num_genes=18	classes=CE1;CS2	query=NMA0963
>CLUSTER_2222	num_seqs=20	num_genes=20	classes=CE1;CS2	query=GNMGB149_484
>CLUSTER_2223	num_seqs=20	num_genes=20	classes=CE1;CS1	query=MENX_2091
>CLUSTER_2224	num_seqs=20	num_genes=20	classes=CE1;CS2	query=GNMCU001054
>CLUSTER_2225	num_seqs=5	num_genes=5	classes=CE2;CS1	query=GNMGB013_000407
>CLUSTER_2226	num_seqs=19	num_genes=19	classes=CE1;CS1	query=gnmNZ0533_000579
>CLUSTER_2227	num_seqs=19	num_genes=19	classes=CE1;CS2	query=GNMES14902_2624
>CLUSTER_2228	num_seqs=5	num_genes=5	classes=CE1;CS1	query=NMC0209
>CLUSTER_2233	num_seqs=20	num_genes=20	classes=CE2;CS1	query=NMB_1958
>CLUSTER_2234	num_seqs=20	num_genes=20	classes=CE1;CS1	query=GNMGB013_002259
>CLUSTER_2235	num_seqs=20	num_genes=20	classes=CE1;CS1	query=MENX_1975
>CLUSTER_2239	num_seqs=20	num_genes=20	classes=CE1;CS2	query=GNMGB013_001289
>CLUSTER_2240	num_seqs=19	num_genes=19	classes=CE1;CS2	query=NMCC_0864
>CLUSTER_2244	num_seqs=4	num_genes=4	classes=CE2;CS2	query=GNMOX_2067
>CLUSTER_2246	num_seqs=5	num_genes=5	classes=CE2;CS1	query=GNMH4476_355	causes=CE3;
>CLUSTER_2247	num_seqs=14	num_genes=14	classes=CE2;CS2	query=GNMCU000912	causes=CE3;
>CLUSTER_2248	num_seqs=18	num_genes=18	classes=CE1;CS1	query=GNMGB355_556
>CLUSTER_2249	num_seqs=20	num_genes=20	classes=CE1;CS2	query=GNMGB013_002407
>CLUSTER_2251	num_seqs=19	num_genes=19	classes=CE1;CS2	query=NMCC_1291
>CLUSTER_2252	num_seqs=6	num_genes=6	classes=CE2;CS2	query=GNMM0579_002828
>CLUSTER_2253	num_seqs=20	num_genes=20	classes=CE1;CS1	query=GNMM0579_002795
>CLUSTER_2254	num_seqs=20	num_genes=20	classes=CE1;CS1	query=GNMG2136_774
>CLUSTER_2255	num_seqs=20	num_genes=20	classes=CE1;CS1	query=NMC1496
>CLUSTER_2256	num_seqs=20	num_genes=20	classes=CE1;CS1	query=GNMM13399_1788
>CLUSTER_2257	num_seqs=5	num_genes=5	classes=CE1;CS1	query=GNMGB149_1627
>CLUSTER_2258	num_seqs=20	num_genes=20	classes=CE2;CS1	query=NMA0925
>CLUSTER_2259	num_seqs=6	num_genes=6	classes=CE2;CS2	query=GNMES14902_1400	causes=CE4;
>CLUSTER_2260	num_seqs=2	num_genes=2	classes=CE1;CS1	query=GNMGB355_170
>CLUSTER_2261	num_seqs=20	num_genes=20	classes=CE1;CS2	query=NMCC_0503
>CLUSTER_2263	num_seqs=18	num_genes=18	classes=CE1;CS1	query=GNMM13399_2181
>CLUSTER_2264	num_seqs=20	num_genes=20	classes=CE1;CS1	query=NMA2179
>CLUSTER_2265	num_seqs=20	num_genes=20	classes=CE1;CS1	query=GNMGB149_1736
>CLUSTER_2266	num_seqs=16	num_genes=16	classes=CE1;CS2	query=NMB_0507
>CLUSTER_2267	num_seqs=20	num_genes=20	classes=CE2;CS1	query=GNMOX_686	causes=CE0;
>CLUSTER_2268	num_seqs=20	num_genes=20	classes=CE1;CS2	query=NMO0767
>CLUSTER_2269	num_seqs=20	num_genes=20	classes=CE2;CS2	query=NMC0180	causes=CE4;
>CLUSTER_2271	num_seqs=5	num_genes=5	classes=CE1;CS2	query=gnmNZ0533_002169
>CLUSTER_2273	num_seqs=20	num_genes=20	classes=CE2;CS2	query=GNMOX_1255	causes=CE0;
>CLUSTER_2274	num_seqs=20	num_genes=20	classes=CE1;CS1	query=GNMM0579_001890
>CLUSTER_2275	num_seqs=10	num_genes=10	classes=CE1;CS1	query=GNMH4476_945
>CLUSTER_2276	num_seqs=11	num_genes=11	classes=CE2;CS2	query=GNMES14902_2511
>CLUSTER_2277	num_seqs=20	num_genes=20	classes=CE1;CS1	query=GNMM13399_1580
>CLUSTER_2278	num_seqs=20	num_genes=20	classes=CE1;CS1	query=GNMES14902_364
>CLUSTER_2280	num_seqs=17	num_genes=17	classes=CE1;CS1	query=GNMES14902_2653
>CLUSTER_2282	num_seqs=20	num_genes=20	classes=CE1;CS1	query=GNMOX_2215
>CLUSTER_2283	num_seqs=20	num_genes=20	classes=CE1;CS1	query=NMO0948
>CLUSTER_2284	num_seqs=20	num_genes=20	classes=CE1;CS2	query=GNM9615945_1335	causes=CS0;
>CLUSTER_2285	num_seqs=19	num_genes=19	classes=CE1;CS1	query=GNMOX_633
>CLUSTER_2286	num_seqs=20	num_genes=20	classes=CE1;CS1	query=GNMOX_273
>CLUSTER_2287	num_seqs=20	num_genes=20	classes=CE1;CS1	query=NMO0011
>CLUSTER_2288	num_seqs=20	num_genes=20	classes=CE2;CS2	query=NMCC_1228
>CLUSTER_2289	num_seqs=20	num_genes=20	classes=CE1;CS1	query=GNMOX_2259
>CLUSTER_2290	num_seqs=7	num_genes=7	classes=CE1;CS1	query=NMC1001
>CLUSTER_2291	num_seqs=7	num_genes=7	classes=CE1;CS2	query=NMB_1100
>CLUSTER_2292	num_seqs=20	num_genes=20	classes=CE2;CS2	query=NMC0833
>CLUSTER_2293	num_seqs=20	num_genes=20	classes=CE1;CS2	query=NMCC_1804
>CLUSTER_2295	num_seqs=2	num_genes=2	classes=CE2;CS1	query=GNMM6190_2962	causes=CE4;
>CLUSTER_2299	num_seqs=20	num_genes=20	classes=CE1;CS1	query=NMO0598
>CLUSTER_2300	num_seqs=20	num_genes=20	classes=CE1;CS1	query=GNMGB013_000593
>CLUSTER_2301	num_seqs=20	num_genes=20	classes=CE1;CS2	query=GNMM04_001409
>CLUSTER_2302	num_seqs=19	num_genes=19	classes=CE2;CS1	query=GNMGB013_002188	causes=CE0;
>CLUSTER_2303	num_seqs=4	num_genes=4	classes=CE2;CS1	query=GNMGB355_968
>CLUSTER_2310	num_seqs=20	num_genes=20	classes=CE1;CS1	query=GNMH4476_1617
>CLUSTER_2311	num_seqs=20	num_genes=20	classes=CE1;CS1	query=GNMM13399_826
>CLUSTER_2312	num_seqs=11	num_genes=11	classes=CE2;CS2	query=NMB_1752
>CLUSTER_2313	num_seqs=12	num_genes=12	classes=CE2;CS2	query=NMO1485
>CLUSTER_2317	num_seqs=20	num_genes=20	classes=CE1;CS1	query=gnmNZ0533_001911
>CLUSTER_2318	num_seqs=20	num_genes=20	classes=CE1;CS1	query=GNMG2136_958
>CLUSTER_2319	num_seqs=20	num_genes=20	classes=CE1;CS2	query=GNMGB013_000585
>CLUSTER_2320	num_seqs=20	num_genes=20	classes=CE1;CS1	query=GNMCU000342
>CLUSTER_2321	num_seqs=17	num_genes=17	classes=CE1;CS2	query=NMO0808	causes=CS3;
>CLUSTER_2322	num_seqs=12	num_genes=12	classes=CE2;CS2	query=GNMGB355_1086
>CLUSTER_2328	num_seqs=20	num_genes=20	classes=CE1;CS1	query=GNM9615945_2839
>CLUSTER_2329	num_seqs=20	num_genes=20	classes=CE1;CS1	query=GNMCU002643
>CLUSTER_2330	num_seqs=20	num_genes=20	classes=CE1;CS1	query=GNMGB013_001144
>CLUSTER_2331	num_seqs=6	num_genes=6	classes=CE1;CS1	query=GNMCU001287
>CLUSTER_2335	num_seqs=20	num_genes=20	classes=CE1;CS1	query=NMCC_1877
>CLUSTER_2336	num_seqs=16	num_genes=16	classes=CE1;CS1	query=GNMES14902_3089
>CLUSTER_2338	num_seqs=19	num_genes=19	classes=CE1;CS2	query=GNMGB355_1235
>CLUSTER_2339	num_seqs=6	num_genes=6	classes=CE1;CS2	query=GNMES14902_1794
>CLUSTER_2343	num_seqs=20	num_genes=20	classes=CE1;CS2	query=NMCC_1169
>CLUSTER_2345	num_seqs=20	num_genes=20	classes=CE2;CS2	query=GNMM04_2599	causes=CE4;
>CLUSTER_2346	num_seqs=20	num_genes=20	classes=CE1;CS1	query=NMA0157
>CLUSTER_2347	num_seqs=13	num_genes=13	classes=CE1;CS1	query=GNMM04_001257
>CLUSTER_2349	num_seqs=20	num_genes=20	classes=CE1;CS1	query=MENX_252
>CLUSTER_2351	num_seqs=20	num_genes=20	classes=CE1;CS2	query=NMC1890
>CLUSTER_2353	num_seqs=20	num_genes=20	classes=CE1;CS2	query=NMCC_0361	causes=CS0;
>CLUSTER_2356	num_seqs=20	num_genes=20	classes=CE1;CS1	query=GNMG2136_1893
>CLUSTER_2357	num_seqs=5	num_genes=5	classes=CE1;CS1	query=GNMG2136_1397
>CLUSTER_2358	num_seqs=20	num_genes=20	classes=CE1;CS2	query=NMCC_0590
>CLUSTER_2359	num_seqs=20	num_genes=20	classes=CE2;CS1	query=GNMCU002123
>CLUSTER_2360	num_seqs=10	num_genes=10	classes=CE2;CS2	query=GNMM0579_002243
>CLUSTER_2361	num_seqs=2	num_genes=2	classes=CE1;CS2	query=NMCC_0364
>CLUSTER_2362	num_seqs=3	num_genes=3	classes=CE1;CS2	query=GNMH4476_1110	causes=CS0;
>CLUSTER_2365	num_seqs=19	num_genes=19	classes=CE2;CS2	query=GNMM6190_002447
>CLUSTER_2366	num_seqs=20	num_genes=20	classes=CE1;CS1	query=GNMOX_1114
>CLUSTER_2367	num_seqs=20	num_genes=20	classes=CE1;CS1	query=NMA1551
>CLUSTER_2370	num_seqs=2	num_genes=2	classes=CE1;CS2	query=GNMM13399_464
>CLUSTER_2371	num_seqs=20	num_genes=20	classes=CE1;CS2	query=GNMES14902_2695
>CLUSTER_2373	num_seqs=20	num_genes=20	classes=CE1;CS1	query=GNMM04_001110
>CLUSTER_2375	num_seqs=14	num_genes=14	classes=CE2;CS2	query=NMCC_0780
>CLUSTER_2376	num_seqs=19	num_genes=19	classes=CE2;CS2	query=NMO0876
>CLUSTER_2378	num_seqs=20	num_genes=20	classes=CE2;CS1	query=GNMM6190_001748
>CLUSTER_2379	num_seqs=20	num_genes=20	classes=CE1;CS1	query=GNMCU002488
>CLUSTER_2380	num_seqs=20	num_genes=20	classes=CE2;CS1	query=GNMM13399_3090	causes=CE4;
>CLUSTER_2381	num_seqs=20	num_genes=20	classes=CE1;CS2	query=NMO0035
>CLUSTER_2382	num_seqs=20	num_genes=20	classes=CE1;CS1	query=MENX_880
>CLUSTER_2385	num_seqs=20	num_genes=20	classes=CE1;CS2	query=NMA1895	causes=CS0;
>CLUSTER_2387	num_seqs=20	num_genes=20	classes=CE1;CS1	query=GNMM04_000908
>CLUSTER_2390	num_seqs=20	num_genes=20	classes=CE1;CS1	query=GNMGB149_799
>CLUSTER_2392	num_seqs=18	num_genes=18	classes=CE1;CS2	query=NMB_0327
>CLUSTER_2393	num_seqs=20	num_genes=20	classes=CE1;CS1	query=GNMM13399_2472
>CLUSTER_2394	num_seqs=7	num_genes=7	classes=CE1;CS2	query=MENX_1761
>CLUSTER_2395	num_seqs=20	num_genes=20	classes=CE1;CS1	query=NMO0820
>CLUSTER_2396	num_seqs=5	num_genes=5	classes=CE1;CS1	query=GNMM6190_001760
>CLUSTER_2397	num_seqs=3	num_genes=3	classes=CE1;CS1	query=GNMGB149_184
>CLUSTER_2399	num_seqs=19	num_genes=19	classes=CE2;CS1	query=GNMG2136_2835	causes=CE4;
>CLUSTER_2400	num_seqs=20	num_genes=20	classes=CE1;CS2	query=GNMGB013_002689
>CLUSTER_2401	num_seqs=19	num_genes=19	classes=CE2;CS2	query=NMC0736
>CLUSTER_2402	num_seqs=20	num_genes=20	classes=CE1;CS1	query=GNMGB149_876
>CLUSTER_2403	num_seqs=20	num_genes=20	classes=CE1;CS1	query=GNMGB355_432
>CLUSTER_2404	num_seqs=20	num_genes=20	classes=CE1;CS2	query=GNMCU001762
>CLUSTER_2405	num_seqs=5	num_genes=5	classes=CE2;CS2	query=MENX_945	causes=CE4;
>CLUSTER_2406	num_seqs=6	num_genes=6	classes=CE1;CS2	query=GNMM04_002056
>CLUSTER_2407	num_seqs=19	num_genes=19	classes=CE1;CS2	query=NMC0374	causes=CS0;
>CLUSTER_2408	num_seqs=20	num_genes=20	classes=CE1;CS1	query=GNMM0579_002406
>CLUSTER_2409	num_seqs=20	num_genes=20	classes=CE1;CS1	query=GNMH4476_1692
>CLUSTER_2410	num_seqs=6	num_genes=6	classes=CE1;CS1	query=GNMM04_001713
>CLUSTER_2412	num_seqs=20	num_genes=20	classes=CE1;CS2	query=NMC2124
>CLUSTER_2413	num_seqs=8	num_genes=9	classes=CE2;CM1;CS2	query=GNMM0579_002821	causes=CE3;
>CLUSTER_2417	num_seqs=13	num_genes=13	classes=CE2;CS2	query=GNMOX_2924	causes=CE4;
>CLUSTER_2418	num_seqs=20	num_genes=20	classes=CE1;CS2	query=GNM9615945_55
>CLUSTER_2419	num_seqs=15	num_genes=15	classes=CE2;CS1	query=NMA0013	causes=CE4;
>CLUSTER_2420	num_seqs=11	num_genes=11	classes=CE1;CS1	query=gnmNZ0533_002154
>CLUSTER_2421	num_seqs=20	num_genes=20	classes=CE1;CS2	query=NMC1871
>CLUSTER_2422	num_seqs=20	num_genes=20	classes=CE1;CS1	query=NMCC_0140
>CLUSTER_2423	num_seqs=4	num_genes=4	classes=CE1;CS1	query=NMB_1343
>CLUSTER_2427	num_seqs=20	num_genes=20	classes=CE1;CS2	query=NMC0119	causes=CS0;
>CLUSTER_2428	num_seqs=20	num_genes=20	classes=CE2;CS1	query=GNMG2136_2642	causes=CE4;
>CLUSTER_2429	num_seqs=20	num_genes=20	classes=CE1;CS1	query=gnmNZ0533_000226
>CLUSTER_2430	num_seqs=18	num_genes=18	classes=CE1;CS1	query=GNMES14902_327
>CLUSTER_2431	num_seqs=20	num_genes=20	classes=CE1;CS2	query=GNMM6190_000568
>CLUSTER_2432	num_seqs=18	num_genes=18	classes=CE1;CS2	query=MENX_1220
>CLUSTER_2433	num_seqs=8	num_genes=8	classes=CE2;CS1	query=GNMGB355_2957	causes=CE4;CE0;
>CLUSTER_2434	num_seqs=19	num_genes=19	classes=CE1;CS2	query=GNMGB013_002413	causes=CS0;
>CLUSTER_2435	num_seqs=10	num_genes=10	classes=CE1;CS2	query=NMB_1402
>CLUSTER_2441	num_seqs=18	num_genes=18	classes=CE1;CS2	query=GNMCU002349
>CLUSTER_2442	num_seqs=13	num_genes=13	classes=CE2;CS1	query=GNMGB149_1129
>CLUSTER_2443	num_seqs=20	num_genes=20	classes=CE2;CS1	query=GNMM6190_002227	causes=CE0;
>CLUSTER_2444	num_seqs=20	num_genes=20	classes=CE1;CS1	query=GNMM6190_002501
>CLUSTER_2445	num_seqs=15	num_genes=15	classes=CE2;CS1	query=NMB_1585
>CLUSTER_2446	num_seqs=20	num_genes=20	classes=CE1;CS2	query=NMC1127	causes=CS0;
>CLUSTER_2447	num_seqs=19	num_genes=19	classes=CE1;CS2	query=GNMH4476_821	causes=CS0;
>CLUSTER_2449	num_seqs=20	num_genes=20	classes=CE2;CS2	query=GNMCU002888	causes=CS4;CE4;
>CLUSTER_2450	num_seqs=6	num_genes=6	classes=CE1;CS1	query=GNMG2136_1212
>CLUSTER_2454	num_seqs=20	num_genes=20	classes=CE1;CS1	query=GNMH4476_1602
>CLUSTER_2455	num_seqs=20	num_genes=20	classes=CE1;CS2	query=GNMH4476_1665
>CLUSTER_2456	num_seqs=7	num_genes=7	classes=CE2;CS1	query=MENX_3224	causes=CE4;
>CLUSTER_2457	num_seqs=17	num_genes=17	classes=CE2;CS2	query=NMC0308	causes=CE4;
>CLUSTER_2458	num_seqs=2	num_genes=2	classes=CE1;CS2	query=NMA0266
>CLUSTER_2459	num_seqs=19	num_genes=19	classes=CE1;CS1	query=GNMGB149_985
>CLUSTER_2462	num_seqs=20	num_genes=20	classes=CE2;CS1	query=NMB_4436	causes=CE4;
>CLUSTER_2463	num_seqs=20	num_genes=20	classes=CE1;CS2	query=GNMH4476_1104
>CLUSTER_2464	num_seqs=20	num_genes=20	classes=CE1;CS2	query=GNMG2136_2468
>CLUSTER_2465	num_seqs=11	num_genes=11	classes=CE2;CS2	query=GNMM04_001867
>CLUSTER_2466	num_seqs=9	num_genes=9	classes=CE1;CS2	query=NMA0429
>CLUSTER_2467	num_seqs=19	num_genes=19	classes=CE2;CS2	query=NMCC_1019	causes=CE3;
>CLUSTER_2468	num_seqs=20	num_genes=20	classes=CE1;CS1	query=GNMGB013_001222
>CLUSTER_2469	num_seqs=7	num_genes=7	classes=CE1;CS1	query=GNMM04_001322
>CLUSTER_2470	num_seqs=19	num_genes=19	classes=CE2;CS1	query=NMO0665
>CLUSTER_2471	num_seqs=7	num_genes=7	classes=CE1;CS1	query=GNMM13399_3111
>CLUSTER_2472	num_seqs=20	num_genes=20	classes=CE1;CS1	query=GNMM0579_002175
>CLUSTER_2473	num_seqs=20	num_genes=20	classes=CE1;CS1	query=NMA2031
>CLUSTER_2474	num_seqs=10	num_genes=10	classes=CE2;CS2	query=NMC1714
>CLUSTER_2476	num_seqs=2	num_genes=2	classes=CE2;CS2	query=NMO1295
>CLUSTER_2477	num_seqs=20	num_genes=20	classes=CE1;CS1	query=GNMCU001869
>CLUSTER_2478	num_seqs=17	num_genes=17	classes=CE1;CS2	query=NMO0189
>CLUSTER_2483	num_seqs=18	num_genes=18	classes=CE2;CS1	query=gnmNZ0533_2640	causes=CE4;
>CLUSTER_2485	num_seqs=4	num_genes=4	classes=CE1;CS1	query=gnmNZ0533_000140
>CLUSTER_2487	num_seqs=10	num_genes=10	classes=CE2;CS2	query=NMA1306
>CLUSTER_2491	num_seqs=7	num_genes=7	classes=CE1;CS2	query=NMO0794
>CLUSTER_2501	num_seqs=2	num_genes=2	classes=CE1;CS1	query=NMO1401
>CLUSTER_2502	num_seqs=20	num_genes=20	classes=CE1;CS1	query=GNMES14902_1792
>CLUSTER_2503	num_seqs=20	num_genes=20	classes=CE1;CS1	query=GNMES14902_2627
>CLUSTER_2504	num_seqs=20	num_genes=20	classes=CE1;CS2	query=GNMM04_001638
>CLUSTER_2505	num_seqs=14	num_genes=14	classes=CE2;CS1	query=NMCC_1030	causes=CE4;
>CLUSTER_2506	num_seqs=2	num_genes=2	classes=CE1;CS1	query=MENX_B_29
>CLUSTER_2507	num_seqs=2	num_genes=2	classes=CE1;CS2	query=NMA1300
>CLUSTER_2508	num_seqs=18	num_genes=18	classes=CE1;CS1	query=GNMGB355_1908
>CLUSTER_2509	num_seqs=6	num_genes=6	classes=CE1;CS1	query=GNMH4476_2276
>CLUSTER_2512	num_seqs=18	num_genes=18	classes=CE1;CS1	query=GNMM6190_002062
>CLUSTER_2513	num_seqs=19	num_genes=19	classes=CE2;CS2	query=NMO2085	causes=CE4;
>CLUSTER_2517	num_seqs=13	num_genes=13	classes=CE2;CS1	query=MENX_3147	causes=CE4;
>CLUSTER_2518	num_seqs=9	num_genes=9	classes=CE2;CS1	query=GNMM13399_2695	causes=CE4;
>CLUSTER_2519	num_seqs=7	num_genes=7	classes=CE1;CS2	query=NMC0873
>CLUSTER_2520	num_seqs=20	num_genes=20	classes=CE1;CS2	query=GNMCU000180
>CLUSTER_2521	num_seqs=19	num_genes=19	classes=CE2;CS1	query=GNMH4476_39	causes=CE0;
>CLUSTER_2522	num_seqs=17	num_genes=17	classes=CE2;CS2	query=GNMGB149_830
>CLUSTER_2525	num_seqs=20	num_genes=20	classes=CE1;CS2	query=GNMGB149_784
>CLUSTER_2527	num_seqs=20	num_genes=20	classes=CE2;CS1	query=GNMG2136_1093	causes=CE4;
>CLUSTER_2528	num_seqs=20	num_genes=20	classes=CE1;CS1	query=NMB_1303
>CLUSTER_2529	num_seqs=14	num_genes=14	classes=CE2;CS2	query=GNMM6190_000370	causes=CE4;
>CLUSTER_2532	num_seqs=8	num_genes=8	classes=CE1;CS2	query=NMO0393
>CLUSTER_2533	num_seqs=6	num_genes=6	classes=CE1;CS2	query=NMA0268
>CLUSTER_2535	num_seqs=4	num_genes=4	classes=CE2;CS1	query=GNMM0579_000099
>CLUSTER_2536	num_seqs=20	num_genes=20	classes=CE1;CS2	query=GNMM6190_000646
>CLUSTER_2537	num_seqs=10	num_genes=10	classes=CE1;CS2	query=GNMM0579_000718	causes=CS4;
>CLUSTER_2538	num_seqs=15	num_genes=15	classes=CE2;CS1	query=GNMM13399_2754	causes=CE4;
>CLUSTER_2539	num_seqs=13	num_genes=13	classes=CE2;CS2	query=GNMGB013_002103	causes=CE4;
>CLUSTER_2540	num_seqs=20	num_genes=20	classes=CE2;CS1	query=GNMH4476_1071	causes=CE4;
>CLUSTER_2542	num_seqs=20	num_genes=20	classes=CE1;CS1	query=GNM9615945_2793
>CLUSTER_2544	num_seqs=13	num_genes=13	classes=CE1;CS1	query=gnmNZ0533_002546
>CLUSTER_2545	num_seqs=18	num_genes=18	classes=CE1;CS2	query=GNMM0579_001984
>CLUSTER_2546	num_seqs=20	num_genes=20	classes=CE1;CS1	query=GNMM04_001835
>CLUSTER_2547	num_seqs=20	num_genes=20	classes=CE1;CS2	query=NMCC_1266
>CLUSTER_2548	num_seqs=2	num_genes=2	classes=CE2;CS2	query=GNMGB355_1256	causes=CE3;
>CLUSTER_2549	num_seqs=7	num_genes=7	classes=CE1;CS2	query=GNMM04_002033
>CLUSTER_2550	num_seqs=20	num_genes=20	classes=CE2;CS1	query=MENX_1373
>CLUSTER_2553	num_seqs=3	num_genes=5	classes=CE2;CM1;CS2	query=GNMGB149_1651	causes=CE3;
>CLUSTER_2556	num_seqs=19	num_genes=19	classes=CE2;CS2	query=NMCC_0919	causes=CS3;CS4;CE4;
>CLUSTER_2559	num_seqs=4	num_genes=4	classes=CE1;CS1	query=GNM9615945_1866
>CLUSTER_2560	num_seqs=20	num_genes=20	classes=CE1;CS2	query=GNM9615945_539
>CLUSTER_2561	num_seqs=20	num_genes=20	classes=CE2;CS1	query=NMC0156	causes=CE4;
>CLUSTER_2563	num_seqs=20	num_genes=20	classes=CE2;CS1	query=GNMCU000121	causes=CE4;
>CLUSTER_2564	num_seqs=19	num_genes=19	classes=CE1;CS1	query=GNM9615945_2216
>CLUSTER_2566	num_seqs=16	num_genes=17	classes=CE2;CM1;CS2	query=GNMOX_550	causes=CE0;
>CLUSTER_2567	num_seqs=20	num_genes=20	classes=CE2;CS1	query=GNMGB149_501	causes=CE0;
>CLUSTER_2568	num_seqs=2	num_genes=2	classes=CE1;CS1	query=GNMM13399_1762
>CLUSTER_2569	num_seqs=20	num_genes=20	classes=CE1;CS1	query=MENX_1371
>CLUSTER_2570	num_seqs=17	num_genes=17	classes=CE2;CS1	query=GNMGB149_2834	causes=CE4;
>CLUSTER_2571	num_seqs=15	num_genes=15	classes=CE2;CS1	query=NMC1940	causes=CE4;
>CLUSTER_2572	num_seqs=20	num_genes=20	classes=CE1;CS1	query=GNMM6190_001843
>CLUSTER_2573	num_seqs=18	num_genes=19	classes=CE2;CM1;CS2	query=GNMCU001944
>CLUSTER_2574	num_seqs=17	num_genes=18	classes=CE2;CM1;CS2	query=GNMGB013_002311	causes=CE3;
>CLUSTER_2575	num_seqs=2	num_genes=2	classes=CE1;CS1	query=GNMGB149_939
>CLUSTER_2577	num_seqs=9	num_genes=9	classes=CE2;CS2	query=NMC0193
>CLUSTER_2579	num_seqs=18	num_genes=18	classes=CE1;CS2	query=gnmNZ0533_001649
>CLUSTER_2582	num_seqs=2	num_genes=2	classes=CE1;CS1	query=GNM9615945_610
>CLUSTER_2585	num_seqs=2	num_genes=2	classes=CE1;CS2	query=GNMES14902_213
>CLUSTER_2586	num_seqs=6	num_genes=6	classes=CE1;CS1	query=GNMES14902_1577
>CLUSTER_2587	num_seqs=20	num_genes=20	classes=CE1;CS1	query=GNMGB355_2138
>CLUSTER_2588	num_seqs=18	num_genes=18	classes=CE1;CS2	query=NMC1584
>CLUSTER_2589	num_seqs=20	num_genes=20	classes=CE1;CS1	query=GNMM04_001031
>CLUSTER_2590	num_seqs=4	num_genes=4	classes=CE2;CS2	query=gnmNZ0533_000775	causes=CE3;
>CLUSTER_2596	num_seqs=12	num_genes=12	classes=CE1;CS1	query=gnmNZ0533_000676
>CLUSTER_2597	num_seqs=20	num_genes=20	classes=CE1;CS1	query=GNMH4476_2186
>CLUSTER_2598	num_seqs=20	num_genes=20	classes=CE1;CS1	query=MENX_2111
>CLUSTER_2599	num_seqs=20	num_genes=20	classes=CE2;CS1	query=GNMGB149_566	causes=CE4;
>CLUSTER_2600	num_seqs=18	num_genes=18	classes=CE2;CS2	query=gnmNZ0533_2635	causes=CS4;CE4;
>CLUSTER_2602	num_seqs=3	num_genes=3	classes=CE1;CS1	query=gnmNZ0533_002533
>CLUSTER_2604	num_seqs=17	num_genes=17	classes=CE2;CS2	query=GNM9615945_111
>CLUSTER_2605	num_seqs=20	num_genes=20	classes=CE1;CS2	query=GNMGB355_2920
>CLUSTER_2606	num_seqs=11	num_genes=11	classes=CE1;CS1	query=GNMGB013_000965
>CLUSTER_2607	num_seqs=20	num_genes=20	classes=CE2;CS1	query=GNM9615945_1041	causes=CE0;
>CLUSTER_2609	num_seqs=20	num_genes=20	classes=CE1;CS2	query=NMCC_1296
>CLUSTER_2612	num_seqs=20	num_genes=20	classes=CE1;CS1	query=GNMM0579_000265
>CLUSTER_2613	num_seqs=20	num_genes=20	classes=CE1;CS2	query=GNMM6190_001587	causes=CS0;
>CLUSTER_2614	num_seqs=10	num_genes=10	classes=CE1;CS1	query=GNMM04_002037
>CLUSTER_2615	num_seqs=11	num_genes=11	classes=CE2;CS2	query=GNMCU002819	causes=CS3;CE4;
>CLUSTER_2616	num_seqs=17	num_genes=17	classes=CE2;CS2	query=NMO0544	causes=CE4;
>CLUSTER_2617	num_seqs=7	num_genes=7	classes=CE1;CS1	query=MENX_2262
>CLUSTER_2618	num_seqs=8	num_genes=8	classes=CE1;CS1	query=GNMM6190_001505
>CLUSTER_2619	num_seqs=5	num_genes=5	classes=CE1;CS1	query=GNMGB149_2006
>CLUSTER_2621	num_seqs=20	num_genes=20	classes=CE1;CS1	query=GNMCU000519
>CLUSTER_2625	num_seqs=4	num_genes=4	classes=CE1;CS1	query=NMC0234
>CLUSTER_2630	num_seqs=20	num_genes=20	classes=CE2;CS2	query=GNMGB355_29
>CLUSTER_2633	num_seqs=20	num_genes=20	classes=CE2;CS1	query=NMA0307	causes=CE4;
>CLUSTER_2634	num_seqs=15	num_genes=15	classes=CE2;CS2	query=GNMM04_2606	causes=CE4;
>CLUSTER_2635	num_seqs=17	num_genes=17	classes=CE1;CS2	query=GNMCU001618
>CLUSTER_2636	num_seqs=18	num_genes=18	classes=CE1;CS1	query=GNMH4476_1828
>CLUSTER_2637	num_seqs=20	num_genes=20	classes=CE1;CS1	query=GNMM0579_002712
>CLUSTER_2640	num_seqs=9	num_genes=9	classes=CE2;CS2	query=gnmNZ0533_002173	causes=CE3;
>CLUSTER_2641	num_seqs=5	num_genes=5	classes=CE1;CS2	query=NMB_0501
>CLUSTER_2642	num_seqs=2	num_genes=2	classes=CE1;CS1	query=GNMGB013_002509
>CLUSTER_2644	num_seqs=20	num_genes=20	classes=CE1;CS2	query=NMCC_0654
>CLUSTER_2648	num_seqs=20	num_genes=20	classes=CE1;CS1	query=GNMGB355_1786
>CLUSTER_2649	num_seqs=20	num_genes=20	classes=CE1;CS1	query=GNMM04_001386
>CLUSTER_2650	num_seqs=20	num_genes=20	classes=CE1;CS1	query=GNM9615945_252
>CLUSTER_2651	num_seqs=20	num_genes=20	classes=CE1;CS1	query=NMC0122
>CLUSTER_2652	num_seqs=20	num_genes=20	classes=CE1;CS1	query=GNMES14902_2259
>CLUSTER_2653	num_seqs=18	num_genes=18	classes=CE2;CS2	query=GNMM6190_002672	causes=CE3;
>CLUSTER_2654	num_seqs=20	num_genes=20	classes=CE1;CS1	query=GNMOX_1249
>CLUSTER_2655	num_seqs=18	num_genes=18	classes=CE2;CS2	query=GNMES14902_3114	causes=CE3;CE4;
>CLUSTER_2656	num_seqs=5	num_genes=5	classes=CE1;CS1	query=GNMM04_001618
>CLUSTER_2657	num_seqs=15	num_genes=15	classes=CE2;CS2	query=NMO1978	causes=CE4;
>CLUSTER_2658	num_seqs=20	num_genes=20	classes=CE1;CS2	query=NMA1334
>CLUSTER_2663	num_seqs=20	num_genes=20	classes=CE2;CS1	query=GNMM13399_2813	causes=CE4;
>CLUSTER_2664	num_seqs=19	num_genes=19	classes=CE2;CS2	query=MENX_506
>CLUSTER_2665	num_seqs=20	num_genes=20	classes=CE1;CS2	query=gnmNZ0533_001597	causes=CS0;
>CLUSTER_2666	num_seqs=20	num_genes=20	classes=CE1;CS1	query=GNM9615945_81
>CLUSTER_2667	num_seqs=20	num_genes=20	classes=CE2;CS1	query=GNMGB013_000477	causes=CE4;
>CLUSTER_2668	num_seqs=20	num_genes=20	classes=CE2;CS1	query=GNMM13399_890
>CLUSTER_2671	num_seqs=18	num_genes=18	classes=CE1;CS1	query=GNMGB149_480
>CLUSTER_2675	num_seqs=14	num_genes=14	classes=CE1;CS1	query=GNMGB355_993
>CLUSTER_2676	num_seqs=18	num_genes=18	classes=CE2;CS2	query=GNMES14902_1268	causes=CE4;
>CLUSTER_2677	num_seqs=18	num_genes=18	classes=CE1;CS2	query=GNMM13399_44	causes=CS3;
>CLUSTER_2679	num_seqs=18	num_genes=18	classes=CE1;CS2	query=GNMGB355_2390
>CLUSTER_2680	num_seqs=7	num_genes=7	classes=CE1;CS1	query=MENX_2206
>CLUSTER_2681	num_seqs=15	num_genes=15	classes=CE2;CS2	query=GNMGB355_2927	causes=CE4;
>CLUSTER_2682	num_seqs=20	num_genes=20	classes=CE2;CS1	query=GNMM13399_1868
>CLUSTER_2683	num_seqs=20	num_genes=20	classes=CE2;CS1	query=NMO1873	causes=CE4;
>CLUSTER_2684	num_seqs=6	num_genes=6	classes=CE1;CS1	query=GNMGB013_001518
>CLUSTER_2685	num_seqs=2	num_genes=2	classes=CE1;CS1	query=GNMGB355_1497
>CLUSTER_2687	num_seqs=20	num_genes=20	classes=CE1;CS2	query=NMO1494
>CLUSTER_2688	num_seqs=20	num_genes=20	classes=CE1;CS1	query=NMCC_0683
>CLUSTER_2689	num_seqs=6	num_genes=6	classes=CE1;CS1	query=NMB_0373
>CLUSTER_2690	num_seqs=20	num_genes=20	classes=CE1;CS1	query=NMC0513
>CLUSTER_2691	num_seqs=20	num_genes=20	classes=CE1;CS1	query=GNMGB149_949
>CLUSTER_2692	num_seqs=20	num_genes=20	classes=CE1;CS2	query=NMC1669
>CLUSTER_2693	num_seqs=18	num_genes=18	classes=CE2;CS1	query=GNMM0579_000319
>CLUSTER_2694	num_seqs=17	num_genes=17	classes=CE1;CS1	query=GNMGB149_2520
>CLUSTER_2695	num_seqs=12	num_genes=12	classes=CE1;CS2	query=GNMGB355_2066	causes=CS3;
>CLUSTER_2696	num_seqs=5	num_genes=5	classes=CE1;CS1	query=GNMH4476_1007
>CLUSTER_2699	num_seqs=2	num_genes=2	classes=CE1;CS2	query=GNMGB013_000706
>CLUSTER_2701	num_seqs=7	num_genes=7	classes=CE1;CS2	query=GNMG2136_2478
>CLUSTER_2702	num_seqs=20	num_genes=20	classes=CE2;CS2	query=GNMGB149_598	causes=CE4;
>CLUSTER_2703	num_seqs=20	num_genes=20	classes=CE1;CS1	query=GNMM0579_001580
>CLUSTER_2704	num_seqs=20	num_genes=20	classes=CE1;CS1	query=MENX_654
>CLUSTER_2705	num_seqs=4	num_genes=4	classes=CE2;CS1	query=GNMH4476_1990	causes=CE4;
>CLUSTER_2707	num_seqs=20	num_genes=20	classes=CE2;CS2	query=GNMCU000865	causes=CE4;
>CLUSTER_2708	num_seqs=20	num_genes=20	classes=CE2;CS1	query=GNMH4476_1568	causes=CE4;
>CLUSTER_2709	num_seqs=19	num_genes=19	classes=CE1;CS1	query=GNMH4476_791
>CLUSTER_2710	num_seqs=20	num_genes=20	classes=CE1;CS2	query=GNMH4476_2212
>CLUSTER_2711	num_seqs=9	num_genes=9	classes=CE1;CS1	query=GNMGB149_2228
>CLUSTER_2712	num_seqs=19	num_genes=19	classes=CE1;CS1	query=GNMGB355_1720
>CLUSTER_2714	num_seqs=20	num_genes=20	classes=CE1;CS1	query=GNMGB149_416
>CLUSTER_2715	num_seqs=20	num_genes=20	classes=CE2;CS1	query=GNMGB355_2495	causes=CE4;
>CLUSTER_2716	num_seqs=20	num_genes=20	classes=CE1;CS2	query=NMCC_1675
>CLUSTER_2717	num_seqs=20	num_genes=20	classes=CE1;CS2	query=NMCC_1087	causes=CS0;
>CLUSTER_2718	num_seqs=20	num_genes=20	classes=CE1;CS2	query=NMA2081
>CLUSTER_2721	num_seqs=20	num_genes=20	classes=CE1;CS1	query=NMB_0770
[truncated: 434 more rows]
